# Supplementary material for: The relationship between social support and smartphone addiction among Chinese college students: the mediating role of loneliness and the moderating role of meaning in life
Source: Front Public Health. 2025 Sep 18;13:1671800. doi: 10.3389/fpubh.2025.1671800 (PMC12488448; doi:10.3389/fpubh.2025.1671800)
Supplement: Supplementary file 1 [file Table_1.XLSX]

## Sheet: final data
Number	D1	D2	D3	D4	D5	D6	D7	D8	D9	D10	P1	P2	P3	P4	P5	P6	P7	P8	P9	P10	L1	L2	L3S	L4	L5	L6S	L7	L8	S1S	S2S	S3S	S4S	S5S	S6S	S7S	S8S	S9S	S10S	S11S	S12S	S13S	S14S	S15S	S16S	S17S	M1	M2	M3	M4
T1-1	2	2	1	3	1	1	1	5	2	4	2	1	1	1	2	3	2	2	3	1	3	2	1	1	2	1	1	1	5	5	4	4	5	5	5	5	5	4	5	5	5	4	4	5	4	5	5	6	5
T1-10	1	1	1	3	2	1	2	6	8	2	6	6	5	4	6	5	5	6	6	5	1	1	1	1	1	2	1	1	5	4	5	4	5	5	4	4	5	4	5	4	5	5	4	4	5	5	7	7	4
T1-100	1	1	1	2	1	2	2	2	2	2	2	2	5	4	3	2	2	2	5	4	4	3	2	3	3	3	3	4	4	3	4	4	4	2	2	3	4	2	4	4	3	4	4	3	2	3	7	3	2
T1-101	1	1	1	2	1	2	2	2	2	2	2	2	5	4	3	2	2	2	5	4	4	3	2	3	3	3	3	4	4	3	4	4	4	2	2	3	4	2	4	4	3	4	4	3	2	3	7	3	2
T1-102	1	1	1	2	1	2	2	2	2	2	2	2	5	4	3	2	2	2	5	4	4	3	2	3	3	3	3	4	4	3	4	4	4	2	2	3	4	2	4	4	3	4	4	3	2	3	7	3	2
T1-104	1	1	1	2	1	2	2	2	2	2	2	2	5	4	3	2	2	2	5	5	4	3	2	3	3	2	3	4	4	3	4	4	4	2	2	3	4	2	4	4	3	4	4	3	2	3	7	3	2
T1-105	1	1	1	2	1	2	2	2	2	2	2	2	5	4	3	2	2	2	5	4	4	3	2	3	3	3	3	4	4	3	4	4	4	2	2	3	4	2	4	4	3	4	4	3	2	3	7	3	2
T1-106	2	3	2	3	1	1	1	5	3	6	4	5	5	4	4	5	4	6	6	5	3	2	2	2	2	2	2	3	4	4	4	4	5	4	4	5	5	4	5	4	5	4	4	5	4	6	5	5	6
T1-107	2	1	2	2	1	1	2	5	6	6	2	2	1	2	5	2	2	4	4	1	1	1	1	2	1	2	2	2	4	4	5	5	4	5	4	5	4	5	5	4	5	4	4	5	4	6	7	7	5
T1-108	2	2	2	2	2	1	3	5	5	5	4	4	5	3	4	4	2	5	5	5	3	3	3	3	3	2	3	2	3	4	4	4	4	4	4	5	4	4	4	3	4	2	4	4	2	6	3	4	5
T1-109	1	3	1	2	1	1	1	6	2	5	5	6	5	5	6	4	5	5	5	6	2	2	4	3	2	2	3	2	3	4	5	3	4	5	3	4	5	4	4	5	4	5	3	5	4	5	7	6	4
T1-11	2	1	1	2	2	1	1	5	1	1	1	1	1	1	1	1	1	4	1	1	1	1	1	1	1	1	1	1	5	5	5	5	5	5	5	5	5	5	5	5	5	5	5	5	5	7	6	7	6
T1-110	2	2	1	4	1	1	2	6	5	5	4	4	2	5	4	4	5	5	4	5	1	1	1	1	2	1	1	1	5	5	5	5	5	5	5	5	5	5	5	5	5	5	5	5	5	7	6	6	6
T1-111	2	2	1	2	2	1	1	5	6	4	2	2	4	4	5	2	4	1	4	4	3	1	2	2	2	2	2	2	4	5	4	5	4	5	4	5	5	4	4	5	5	4	4	5	5	6	7	6	5
T1-112	2	2	1	1	2	1	2	5	6	6	5	6	5	5	6	5	4	6	5	6	3	4	3	3	4	4	2	3	5	2	4	2	4	2	2	4	1	5	4	2	4	1	5	4	2	5	3	3	4
T1-113	2	2	2	4	1	1	1	6	2	2	6	5	6	4	5	6	4	4	5	6	3	4	4	4	3	4	4	4	1	2	1	1	2	1	2	2	1	1	2	1	1	2	1	1	2	6	3	2	5
T1-115	2	2	2	2	2	3	4	2	7	7	2	3	4	1	2	3	2	4	4	2	3	2	2	2	3	2	3	2	4	4	4	3	4	3	3	4	5	4	4	4	4	5	4	4	4	6	7	7	5
T1-116	2	1	2	3	2	1	2	7	2	8	5	6	4	5	5	4	5	6	4	5	1	2	1	2	1	1	2	2	4	4	5	5	4	5	5	4	5	4	4	4	4	5	5	4	5	6	2	2	5
T1-117	1	3	2	2	1	1	3	4	7	8	1	1	2	1	3	3	1	2	1	1	1	1	1	3	1	1	1	1	4	5	5	4	5	4	5	5	4	5	5	4	4	5	5	2	4	7	7	6	5
T1-118	1	2	1	3	1	1	2	5	2	2	3	3	4	4	4	4	3	4	3	3	1	2	1	1	2	2	1	1	4	4	5	5	5	4	4	4	4	4	4	5	5	5	5	4	5	6	6	6	5
T1-119	1	1	1	3	1	1	1	5	1	1	4	5	1	2	4	4	2	5	4	2	1	1	1	2	2	2	2	2	5	4	4	5	4	5	5	5	4	5	4	5	5	4	5	5	5	6	6	6	5
T1-12	2	1	3	4	2	1	4	3	7	7	3	2	6	4	5	3	5	3	4	4	3	2	1	2	2	2	1	1	4	5	5	4	4	4	4	4	4	4	4	5	4	5	2	4	5	6	6	6	5
T1-120	2	2	1	1	1	1	1	6	4	4	1	2	2	1	1	2	2	1	2	1	1	2	2	2	1	2	1	2	5	4	5	4	5	4	4	5	4	5	5	4	5	4	5	4	5	6	6	5	5
T1-121	2	3	1	3	2	1	4	5	6	6	5	5	4	5	5	5	4	5	6	5	3	3	3	2	3	2	3	3	2	4	4	4	4	2	4	4	4	4	4	2	4	2	4	4	2	5	3	3	4
T1-122	2	3	3	3	2	1	1	2	7	6	3	2	4	2	1	3	4	4	4	3	3	2	2	3	4	3	3	2	2	4	4	2	4	4	4	4	2	4	5	4	5	2	3	4	3	5	3	5	4
T1-123	2	1	1	2	1	1	1	4	5	3	5	5	6	5	6	4	4	6	4	6	3	3	1	2	2	2	2	3	5	5	4	5	5	4	4	5	5	4	5	4	5	5	4	5	5	5	6	6	5
T1-124	1	1	1	3	1	1	1	4	7	7	5	4	4	6	5	6	6	5	5	6	2	2	1	1	2	1	1	2	5	4	4	2	5	4	5	4	5	5	4	5	5	4	5	5	4	5	4	6	4
T1-125	1	1	2	2	1	1	2	6	7	7	2	2	2	2	1	1	2	1	2	1	4	1	1	1	1	2	1	1	5	4	5	4	5	5	4	5	4	5	4	5	4	5	4	5	5	7	6	7	6
T1-126	2	2	1	3	1	1	1	4	5	5	2	1	3	1	2	2	1	3	2	1	2	1	1	2	1	2	2	2	4	5	5	4	5	4	5	4	5	4	5	4	5	4	5	4	5	6	7	7	5
T1-127	2	1	1	3	2	1	1	6	2	4	2	2	3	2	2	3	1	2	4	2	1	2	1	2	1	1	1	1	5	5	4	5	4	4	5	5	4	4	5	5	5	4	5	5	4	7	7	7	6
T1-128	1	2	2	3	2	1	1	4	9	8	4	3	4	3	2	3	3	3	3	3	1	2	2	3	2	3	3	3	3	4	4	1	3	4	3	3	4	4	3	3	2	3	4	4	4	4	5	3	3
T1-129	2	2	1	2	1	1	1	6	5	4	2	1	2	1	2	1	2	1	2	1	1	2	1	2	1	2	1	2	4	5	5	4	5	4	4	5	4	5	5	4	5	4	5	4	5	4	6	6	3
T1-13	2	1	2	3	1	1	1	6	8	4	3	1	2	2	1	3	2	4	2	1	2	1	2	1	2	2	2	2	5	5	4	5	3	4	4	5	5	5	5	3	4	5	4	4	3	7	6	7	6
T1-130	2	3	3	3	2	1	2	2	7	7	6	6	5	6	5	6	4	5	6	5	3	3	3	3	4	3	3	4	3	2	2	1	2	1	2	1	2	2	1	2	1	2	1	2	1	1	3	3	2
T1-131	2	2	1	2	1	1	1	6	1	5	2	1	2	1	1	2	1	4	2	1	1	1	1	1	1	1	1	1	4	5	5	5	5	5	5	5	5	5	5	4	5	5	5	5	4	7	7	6	6
T1-132	2	3	3	2	1	1	1	5	6	5	1	1	1	1	2	2	1	5	5	1	1	1	2	1	1	1	1	1	5	5	5	5	5	5	5	5	5	5	5	5	5	5	5	5	5	7	7	7	6
T1-133	2	3	2	4	2	1	2	4	6	6	4	5	5	4	4	5	4	5	5	4	3	3	1	2	3	2	2	2	4	5	5	4	4	5	5	4	5	4	5	4	5	4	5	5	4	6	6	6	5
T1-134	2	1	1	2	1	1	1	6	1	1	4	5	4	5	5	4	4	5	5	5	2	1	1	1	1	1	1	1	5	5	5	5	4	5	5	5	4	5	5	5	4	5	5	5	4	2	7	7	1
T1-135	2	3	2	2	2	1	2	3	2	7	1	2	1	3	4	2	1	4	5	2	1	1	2	1	2	1	1	2	5	5	5	5	5	5	5	4	4	4	5	5	5	5	5	4	5	7	7	6	5
T1-136	2	2	1	1	1	1	2	5	6	6	1	2	2	3	3	2	2	5	2	1	1	1	2	2	1	1	1	1	4	5	4	5	5	4	5	4	5	4	5	4	5	5	4	5	4	7	7	7	6
T1-137	2	2	1	2	1	1	1	5	5	3	3	4	2	3	4	4	5	6	4	3	1	1	1	1	1	2	2	1	5	5	5	4	5	5	3	5	5	4	5	3	5	5	5	5	4	3	7	7	2
T1-138	1	1	2	2	1	1	2	5	4	5	4	2	5	3	4	4	3	5	4	4	1	2	2	1	1	1	1	1	2	2	2	2	1	1	1	2	2	2	2	2	2	2	1	2	2	6	6	6	5
T1-139	1	2	1	3	1	1	1	5	4	4	2	1	2	1	2	1	2	6	2	1	1	2	1	1	2	1	1	1	5	4	5	4	4	4	5	5	4	5	5	5	4	5	4	4	5	7	6	7	6
T1-14	2	2	1	3	1	1	2	5	6	5	2	1	2	5	2	1	2	6	2	2	2	1	1	2	1	2	1	2	5	5	4	5	4	5	4	5	4	4	5	5	4	5	4	5	4	7	7	7	6
T1-140	2	1	3	2	1	1	2	3	6	6	5	5	6	5	6	5	4	4	5	6	4	3	4	4	4	3	4	3	1	1	2	3	2	2	1	1	2	2	2	2	2	2	3	3	1	6	6	6	4
T1-141	2	1	1	2	2	1	1	4	6	6	5	4	6	6	5	6	6	5	6	4	2	1	2	2	2	1	2	1	5	4	5	4	5	5	4	5	4	5	5	4	5	5	4	5	4	5	4	3	4
T1-142	2	3	1	2	2	1	2	5	3	6	3	2	5	4	6	5	4	5	4	5	3	2	2	2	3	2	2	3	4	5	4	5	5	4	5	4	4	5	4	5	5	4	5	5	4	6	5	5	5
T1-143	2	2	1	3	1	1	1	3	2	5	2	2	3	1	2	2	3	4	2	4	1	1	1	1	1	1	1	1	5	5	5	5	5	5	5	5	5	5	4	5	5	5	5	5	5	6	7	7	1
T1-144	1	3	3	4	1	1	1	6	6	6	4	5	2	4	3	3	3	2	4	4	1	2	1	2	1	2	2	2	4	2	3	2	4	3	5	4	5	4	4	4	2	5	4	2	5	4	5	4	2
T1-145	1	2	1	4	1	2	2	5	5	2	2	3	2	2	1	2	2	4	2	1	2	1	2	2	3	2	2	1	4	4	4	4	5	5	4	4	4	4	4	4	4	4	4	4	4	5	2	5	4
T1-146	1	3	2	4	1	1	2	5	4	4	5	6	5	4	4	5	4	5	6	5	3	3	1	3	2	2	2	3	3	4	4	4	4	3	2	5	4	5	5	2	5	3	4	4	3	6	4	4	5
T1-147	2	3	1	2	2	1	2	5	5	6	2	1	1	2	1	1	2	4	1	1	1	1	1	1	1	1	1	1	5	5	4	5	5	4	4	5	4	4	5	4	5	5	4	5	5	7	7	7	5
T1-148	2	2	1	3	2	1	1	5	6	6	6	5	6	4	6	5	6	3	5	6	3	2	1	1	2	1	3	4	4	2	4	5	4	1	4	5	4	5	1	1	4	5	2	1	1	5	6	6	5
T1-149	1	3	1	2	1	1	3	5	6	8	1	2	1	2	2	4	3	4	5	1	1	1	1	1	2	1	1	1	4	4	4	2	4	5	4	2	4	5	4	5	4	5	4	4	5	7	7	6	5
T1-15	2	3	2	2	2	1	1	4	5	4	4	5	6	5	6	5	6	5	5	3	2	1	1	2	1	2	3	2	2	1	2	1	2	1	2	1	2	1	2	1	2	1	2	1	1	6	6	6	2
T1-150	1	1	1	2	2	1	2	6	5	6	2	2	2	2	2	2	2	2	2	2	1	1	1	2	1	1	1	1	5	5	5	5	5	5	5	5	5	5	5	5	5	5	5	5	5	3	6	6	2
T1-151	1	3	1	2	1	1	4	5	9	8	4	4	5	4	4	4	4	5	5	5	3	1	2	2	2	2	1	1	5	4	4	4	4	4	4	4	4	4	4	4	4	4	4	4	4	5	5	5	4
T1-152	1	2	1	2	1	1	1	5	5	4	5	5	6	5	6	5	3	6	5	6	3	3	1	2	2	2	2	2	4	2	4	4	3	2	4	4	4	4	4	3	4	4	3	4	4	5	6	5	4
T1-153	1	2	3	3	1	1	1	5	2	3	5	2	4	5	2	3	5	5	3	4	1	2	2	4	3	3	3	3	4	3	4	2	3	4	3	3	3	3	4	2	2	4	2	4	2	3	5	3	4
T1-154	1	2	1	2	2	1	1	5	8	8	5	5	5	3	5	5	2	2	5	5	2	2	3	2	2	3	2	2	3	2	4	4	3	3	4	4	4	2	4	4	4	4	4	4	4	5	6	4	4
T1-155	2	3	1	2	1	1	2	5	6	6	4	5	4	6	5	5	4	4	6	5	3	3	3	3	4	3	3	2	4	1	4	4	5	2	4	4	5	4	5	4	2	5	4	2	4	6	5	5	5
T1-157	2	3	2	2	1	1	1	5	5	6	5	5	6	6	4	5	5	4	4	5	4	4	1	4	4	1	4	3	4	1	3	2	2	3	5	3	3	5	4	5	5	5	5	5	5	7	2	7	5
T1-158	1	1	1	2	2	1	1	2	2	2	1	1	1	1	1	1	1	1	1	1	1	1	4	1	1	1	1	1	5	5	5	5	5	5	5	5	5	5	5	5	5	5	5	5	5	6	7	7	5
T1-159	2	2	1	3	1	1	2	6	5	5	1	2	2	2	1	1	2	4	2	1	1	1	1	3	1	1	1	1	5	4	5	5	5	4	5	5	4	5	5	5	5	5	5	4	5	7	7	6	5
T1-16	2	2	1	4	1	1	1	6	5	5	5	4	4	5	5	5	4	4	5	5	1	1	1	1	1	1	1	1	5	5	5	4	5	5	5	5	5	5	5	5	5	5	5	5	5	7	7	6	6
T1-161	2	2	2	2	2	1	1	6	5	3	2	1	1	2	2	2	4	2	1	2	1	1	1	1	1	1	2	1	4	4	5	4	5	4	5	4	4	5	4	4	5	4	5	4	5	6	6	6	5
T1-162	2	2	1	3	1	1	2	5	2	6	3	3	4	4	4	4	3	4	2	2	1	2	1	1	2	2	1	1	4	5	4	4	4	5	4	4	5	4	4	4	4	5	4	4	4	6	7	6	5
T1-163	2	1	1	2	2	1	1	6	5	5	4	4	3	4	4	5	4	3	4	5	2	3	3	2	3	4	3	2	4	3	4	5	3	4	5	3	4	5	4	5	5	3	4	5	3	6	6	5	5
T1-164	1	1	3	3	1	1	2	4	6	6	5	5	6	5	6	5	5	4	6	4	2	2	1	2	2	3	3	2	4	4	3	4	4	3	4	4	5	5	4	4	5	4	5	5	4	6	4	6	5
T1-165	1	1	2	2	1	1	1	6	7	7	2	3	1	2	1	2	1	2	2	2	1	1	1	1	2	2	1	1	4	5	4	5	5	4	5	4	5	4	5	4	5	4	5	4	4	5	7	7	6
T1-166	2	1	1	3	1	1	3	5	6	6	2	2	5	2	2	4	4	5	5	2	2	2	2	2	3	2	2	1	4	5	4	4	5	4	4	5	5	4	3	5	5	4	4	5	5	6	6	5	5
T1-167	1	1	1	2	2	1	2	7	6	6	1	1	1	2	3	4	3	5	3	2	2	1	1	1	1	1	1	1	5	4	4	5	4	5	5	5	5	4	4	4	5	5	5	4	4	7	7	7	6
T1-168	2	3	1	2	2	1	2	2	7	7	4	5	3	5	5	5	5	6	6	5	2	4	2	4	4	2	4	4	4	4	2	4	2	4	4	2	5	2	5	4	2	4	4	2	4	6	2	3	5
T1-169	1	1	1	2	1	1	2	5	6	6	2	2	1	1	4	2	2	4	4	1	1	1	1	2	1	2	1	1	5	4	5	5	4	4	5	4	5	5	4	5	4	5	5	4	5	7	7	7	6
T1-17	2	1	1	2	2	1	2	3	8	8	4	5	4	6	6	5	4	6	6	5	3	3	1	2	2	1	2	3	4	4	5	4	5	4	4	5	4	5	5	4	5	4	5	5	4	6	7	7	5
T1-170	2	3	1	4	2	1	2	6	9	8	5	5	5	6	6	6	5	5	5	6	3	2	2	2	3	2	2	3	3	4	3	4	3	3	4	4	4	4	4	4	4	4	4	4	4	4	4	5	3
T1-171	1	2	2	3	2	1	2	5	6	6	1	1	1	1	1	1	1	2	3	1	1	1	1	1	1	1	1	1	5	5	5	5	5	5	5	5	5	5	5	5	5	5	5	5	5	7	7	6	6
T1-173	1	3	1	3	2	2	1	6	1	3	5	5	4	6	5	5	5	5	5	5	3	3	2	3	3	2	3	4	4	4	4	4	4	4	4	4	4	4	4	5	4	5	5	5	4	7	3	6	6
T1-174	1	3	3	1	2	2	2	5	6	6	4	6	5	4	4	4	3	4	4	4	3	2	2	3	2	2	2	2	3	4	4	3	4	3	2	4	4	4	5	4	4	3	4	4	3	7	7	6	5
T1-175	1	1	1	2	1	1	1	5	2	2	5	4	5	4	5	5	4	6	5	5	1	1	2	2	1	3	1	3	4	5	4	5	4	5	4	4	5	4	5	5	3	4	5	4	5	6	6	6	5
T1-176	1	2	1	3	1	1	2	5	6	6	5	4	6	4	2	3	1	5	5	4	1	1	1	1	1	1	1	1	5	5	5	5	5	5	5	5	5	5	5	5	5	5	5	5	5	7	7	6	6
T1-177	2	1	3	3	1	3	1	6	3	4	5	3	5	5	2	2	3	3	3	3	3	4	1	4	3	2	3	3	5	5	3	2	2	3	4	3	1	4	2	5	2	5	3	5	2	4	4	7	3
T1-178	1	1	1	3	2	1	1	5	5	6	5	1	2	1	3	4	5	6	4	2	1	1	2	1	1	1	1	1	4	5	4	4	5	4	5	4	5	4	4	5	5	4	4	5	4	7	6	7	6
T1-179	1	2	1	2	1	1	2	5	6	2	5	4	5	4	5	5	6	4	5	3	3	2	3	4	3	3	2	3	4	4	3	4	4	5	5	4	5	3	3	4	5	3	4	5	5	6	6	6	6
T1-18	2	2	1	2	1	1	1	7	3	3	4	4	4	4	4	4	4	4	4	4	2	2	2	2	2	2	2	2	4	4	4	4	4	4	5	4	4	4	5	4	4	4	4	5	4	6	6	6	6
T1-180	1	1	1	4	1	1	1	6	1	1	5	3	5	4	5	6	4	3	4	5	3	2	2	1	2	2	2	2	5	5	3	4	3	2	2	4	4	4	2	2	3	2	4	4	2	6	3	5	3
T1-181	1	2	2	2	1	1	3	4	6	6	5	5	5	6	5	5	5	5	5	5	4	3	2	3	3	2	4	3	5	4	4	4	4	4	5	5	4	4	4	4	5	4	4	4	4	4	5	5	3
T1-182	1	1	1	2	1	1	1	6	2	6	6	5	6	5	5	6	5	4	5	6	3	4	2	2	3	2	3	3	4	4	5	5	4	5	4	5	5	4	5	3	4	4	3	4	5	6	2	7	4
T1-183	2	3	1	3	1	1	1	4	5	6	2	1	1	2	1	2	1	3	2	1	1	2	2	1	1	2	2	2	4	5	4	5	4	5	4	5	4	5	4	5	5	4	5	5	4	7	7	5	5
T1-184	2	1	1	2	2	1	2	5	2	3	1	1	4	1	1	1	1	4	1	1	1	1	1	1	1	1	1	1	5	5	5	5	5	5	5	5	5	5	5	5	5	5	5	5	5	7	7	7	6
T1-185	2	2	2	2	1	1	1	6	2	4	2	1	2	4	2	5	2	2	2	2	1	1	2	1	1	2	1	2	4	4	5	4	4	5	4	4	4	5	5	4	4	5	5	4	5	7	7	6	5
T1-186	2	2	3	3	1	2	2	4	6	7	3	2	4	5	1	3	4	1	3	5	2	4	4	3	1	3	3	2	2	4	2	4	3	3	5	2	4	1	4	3	3	2	5	4	3	6	4	3	3
T1-187	2	1	1	3	2	1	2	6	7	7	4	6	5	6	6	6	6	6	6	6	3	2	2	2	2	2	2	2	4	5	5	4	5	5	4	5	4	5	5	5	5	4	4	5	5	6	6	6	5
T1-188	2	3	1	1	1	1	1	4	5	6	1	2	1	2	1	2	1	3	1	1	1	2	2	2	1	2	2	2	4	5	4	5	5	4	5	4	5	4	5	4	5	5	4	5	4	6	7	6	5
T1-189	2	1	1	1	2	1	1	6	5	4	2	2	3	1	1	1	2	2	4	4	4	2	1	1	4	2	1	1	5	4	5	5	5	4	5	5	5	5	4	5	5	5	4	5	5	7	7	7	5
T1-19	2	3	3	4	1	1	1	5	8	8	4	4	3	3	3	4	3	5	5	3	3	3	3	2	2	2	2	2	3	3	2	3	3	2	3	4	3	4	4	3	4	2	4	3	3	6	3	3	5
T1-190	1	2	1	2	1	1	2	4	6	7	4	4	1	3	3	4	4	2	3	3	3	3	3	3	2	3	3	3	3	2	3	3	4	4	5	5	3	3	2	3	2	2	3	2	2	3	4	4	5
T1-193	1	1	2	2	1	1	2	5	3	3	3	4	4	3	4	4	3	4	3	3	3	2	3	3	2	2	2	2	2	4	3	3	4	3	2	3	2	4	4	3	3	3	5	3	3	5	5	5	4
T1-194	2	1	1	2	2	1	1	6	1	2	5	6	5	5	6	6	5	5	5	6	1	1	2	1	1	1	1	1	5	4	5	5	4	5	5	4	4	5	4	5	5	4	4	5	4	6	6	6	5
T1-195	1	2	2	3	1	1	4	4	6	6	5	5	5	5	5	6	5	5	6	4	3	1	2	1	1	2	1	1	4	4	4	4	5	4	5	4	5	4	5	4	5	4	5	4	5	5	3	6	5
T1-196	1	2	1	2	2	1	1	4	8	8	4	3	3	3	3	2	3	3	3	3	3	3	2	2	2	3	3	2	3	3	4	4	2	3	3	5	3	3	3	4	2	3	1	3	4	3	5	4	4
T1-199	2	2	3	2	2	2	2	5	4	3	3	4	6	5	3	3	4	6	4	4	3	4	2	2	4	3	4	1	3	4	2	3	2	4	2	4	2	4	2	5	1	4	1	5	1	5	4	4	4
T1-2	1	1	1	3	1	1	2	2	2	5	1	2	4	3	2	1	6	4	5	3	2	3	1	3	4	1	2	1	2	3	4	4	4	3	4	4	5	4	4	4	4	4	4	5	1	3	4	2	5
T1-20	1	2	1	3	1	1	2	6	6	5	2	1	2	1	1	1	2	4	3	1	1	1	1	3	1	1	1	1	5	4	5	5	5	4	4	5	5	4	5	5	5	4	5	5	5	7	7	6	5
T1-201	1	2	1	2	1	1	2	4	6	7	4	4	1	3	3	4	4	2	3	3	3	3	3	3	2	3	3	3	3	2	3	3	4	4	5	5	3	3	2	3	2	2	3	2	2	3	4	4	4
T1-202	1	2	1	2	1	1	2	4	6	7	4	4	1	3	3	4	4	2	3	3	3	3	3	3	2	3	3	3	3	2	3	3	4	4	5	5	3	3	2	3	2	2	3	2	2	3	4	4	4
T1-203	2	2	1	2	1	1	1	5	2	2	3	3	4	4	3	3	3	4	2	2	1	1	1	1	1	2	1	1	4	5	5	4	4	5	5	5	5	4	4	5	4	5	5	5	5	6	6	6	6
T1-204	2	3	2	3	2	1	1	5	6	6	1	1	2	1	1	2	1	6	1	2	1	1	1	1	1	2	1	1	5	5	5	4	5	5	4	4	5	5	5	5	4	5	5	4	5	6	6	6	4
T1-205	1	2	1	2	1	1	2	4	6	7	4	4	1	3	3	4	4	2	3	3	3	3	3	3	2	3	3	3	3	2	3	3	4	4	5	5	3	3	2	3	2	2	3	2	2	3	4	4	4
T1-206	1	2	2	3	2	1	1	4	6	6	2	1	2	1	2	2	1	4	1	1	1	1	1	1	1	1	1	1	5	4	4	5	5	4	5	5	5	4	4	5	5	5	4	5	4	6	7	7	6
T1-209	1	2	1	2	1	1	2	4	6	7	4	4	1	3	3	4	4	2	3	3	3	3	3	3	2	3	3	3	3	2	3	3	4	4	5	5	3	3	2	3	2	2	3	2	2	3	4	4	4
T1-21	1	2	1	3	1	1	1	6	5	4	5	5	4	6	5	4	5	6	6	5	2	1	1	3	2	1	2	3	4	5	5	5	5	5	5	5	4	5	5	4	5	4	5	5	4	5	4	4	4
T1-210	1	3	3	3	2	1	4	5	6	6	6	5	5	4	5	6	5	4	5	6	2	1	2	2	1	2	2	1	4	5	4	4	5	4	5	4	4	5	4	5	4	5	4	4	5	5	2	2	5
T1-211	1	2	1	2	1	1	2	4	6	7	4	4	1	3	3	4	4	2	3	3	3	3	3	3	2	3	3	3	3	2	3	3	4	4	5	5	3	3	2	3	2	2	3	2	2	3	4	4	4
T1-212	1	2	1	2	1	1	2	4	6	7	4	4	1	3	3	4	4	2	3	3	3	3	3	3	2	3	3	3	3	2	3	3	4	4	5	5	3	3	2	3	2	2	3	2	2	3	4	4	4
T1-213	2	2	3	3	1	2	3	5	7	6	2	4	2	5	3	5	3	5	2	4	2	4	3	3	2	2	4	1	3	4	1	2	4	3	3	1	4	2	4	2	1	4	2	1	4	3	4	6	2
T1-214	1	2	1	4	1	1	1	5	2	5	1	1	2	1	1	2	1	2	1	1	1	2	4	2	1	2	1	1	4	5	4	5	4	5	4	5	5	4	5	4	5	4	5	5	4	7	7	7	6
T1-215	1	3	2	2	2	1	2	3	7	7	3	5	2	3	2	1	1	1	4	5	3	3	1	2	3	3	3	2	3	4	3	4	3	2	3	2	3	3	2	4	4	4	3	3	4	3	4	3	3
T1-216	1	1	1	3	1	1	1	4	2	2	1	1	2	1	2	1	2	2	1	2	2	2	4	2	2	3	2	2	4	5	5	4	4	4	5	4	4	4	5	4	4	5	4	5	4	7	7	7	6
T1-217	1	2	1	2	1	1	1	4	3	2	2	1	1	2	1	2	1	1	1	2	1	2	4	1	1	3	2	1	5	4	4	4	5	5	4	5	5	4	4	5	4	5	4	5	4	7	6	7	6
T1-22	1	1	2	2	2	1	2	4	2	2	3	3	2	2	2	3	3	3	3	4	2	2	2	3	3	3	2	2	3	5	4	4	5	4	4	4	5	5	5	5	5	5	5	3	4	2	7	4	1
T1-223	1	1	2	2	2	1	1	7	3	3	5	5	4	5	6	5	6	6	5	6	4	3	3	3	3	3	4	2	2	2	4	2	4	4	5	4	5	4	5	5	4	4	5	4	5	4	6	6	4
T1-224	2	1	3	2	1	1	1	6	5	5	2	1	1	3	1	2	1	4	2	1	1	1	1	1	1	1	1	1	5	5	5	5	5	5	5	5	5	5	5	4	5	5	5	5	5	6	6	6	5
T1-225	2	3	1	4	1	1	2	6	5	8	4	5	5	4	4	4	3	4	5	2	2	2	4	2	2	1	2	2	4	3	2	4	3	4	4	4	5	5	4	2	4	2	4	4	3	7	2	2	6
T1-226	1	1	1	3	1	1	1	5	6	6	6	6	5	6	4	5	5	6	5	5	1	2	3	1	1	4	1	2	4	5	4	5	5	5	4	4	4	4	5	4	5	5	5	3	2	6	3	6	5
T1-227	1	1	1	3	1	1	1	6	6	4	6	5	5	5	6	6	5	6	6	5	1	1	1	1	3	1	1	2	5	4	4	5	5	4	5	5	4	4	5	5	5	5	5	5	5	5	3	7	5
T1-228	2	3	3	3	1	1	1	5	2	6	3	3	4	4	4	3	3	4	3	3	2	2	1	1	1	2	1	1	4	4	5	4	4	5	5	4	5	4	4	5	4	4	4	5	4	6	3	6	5
T1-229	2	3	1	2	1	1	2	6	2	6	4	4	6	5	5	6	5	4	5	5	4	3	3	3	3	3	1	3	2	4	3	4	4	4	3	2	3	4	4	3	2	3	3	4	4	6	5	5	5
T1-23	2	1	2	2	1	1	1	5	6	6	2	1	3	2	2	1	3	2	3	3	2	1	1	2	1	1	2	1	5	4	4	5	3	4	5	3	4	5	4	3	5	5	4	5	4	7	5	6	6
T1-230	1	1	1	4	1	1	1	6	5	2	5	6	4	4	5	5	5	5	6	4	4	3	1	4	3	3	3	4	3	4	3	4	4	4	4	5	4	5	4	5	4	4	5	3	4	5	3	6	5
T1-231	2	2	1	2	1	1	1	6	5	5	2	1	2	2	2	1	2	3	2	2	1	1	1	1	1	1	1	1	5	5	4	4	5	5	4	5	5	5	5	5	5	5	4	4	5	6	5	6	5
T1-233	2	1	3	2	2	1	2	5	6	6	5	4	5	6	6	5	5	5	6	5	4	3	2	3	3	2	3	2	4	4	4	5	5	4	5	5	4	4	5	3	3	4	4	5	4	6	3	7	5
T1-235	1	2	1	2	1	1	2	5	3	6	5	6	4	5	6	4	4	5	5	6	2	2	1	2	3	3	3	3	3	3	2	4	4	4	4	3	4	4	3	4	3	5	4	4	5	6	3	5	6
T1-236	2	2	1	1	1	2	2	4	3	2	2	2	3	4	3	3	4	2	2	3	2	4	3	3	3	3	1	3	3	2	2	3	3	2	2	4	2	4	3	3	2	4	2	4	4	3	5	4	1
T1-237	2	1	2	3	1	1	1	5	6	6	2	2	2	3	4	1	2	3	4	3	1	1	1	1	1	2	1	1	5	5	4	5	5	4	5	5	4	5	5	5	4	5	5	4	5	5	7	7	6
T1-238	2	1	1	3	1	1	1	6	2	4	5	5	4	5	6	5	5	5	6	6	2	3	1	1	1	3	3	3	5	5	4	5	5	4	5	5	4	5	5	4	5	4	4	5	5	6	7	5	5
T1-24	1	1	2	2	1	1	2	5	6	6	2	2	2	4	4	2	2	4	4	2	1	1	1	2	1	2	1	1	4	5	4	5	4	5	5	4	5	4	5	5	4	4	5	5	4	5	6	6	6
T1-240	2	3	3	3	2	1	4	5	7	7	5	4	6	5	4	5	6	5	5	4	2	1	2	2	1	2	2	1	4	5	4	4	5	4	5	4	5	4	4	5	4	5	4	5	4	7	3	3	5
T1-241	1	3	3	4	2	2	3	3	6	6	2	3	4	4	5	5	4	4	5	5	4	4	2	2	2	2	3	4	3	1	2	1	4	4	3	3	4	4	1	4	3	4	4	3	4	7	5	6	6
T1-242	1	2	1	2	1	1	1	5	5	2	1	1	1	1	1	1	1	1	1	2	1	1	1	1	1	2	2	1	3	4	4	4	2	5	5	3	4	3	3	4	4	3	3	5	3	4	4	4	2
T1-243	1	2	1	3	1	1	4	1	7	7	4	4	4	4	4	4	4	5	1	1	1	3	2	3	2	2	2	3	3	3	3	3	4	5	4	4	1	3	3	3	1	1	4	2	5	2	5	4	1
T1-246	2	2	2	3	2	1	3	6	6	5	4	4	1	1	2	3	4	4	4	4	1	1	1	2	2	2	1	2	5	4	5	5	5	4	4	5	5	5	4	4	5	4	3	4	3	4	7	7	2
T1-248	1	2	1	2	1	1	2	4	6	7	3	3	4	4	5	3	2	2	5	5	2	1	4	3	3	3	1	3	1	3	3	3	2	3	4	3	2	4	2	3	5	2	2	4	4	5	4	5	3
T1-249	2	2	3	3	1	2	3	4	7	6	4	3	5	3	4	2	3	4	6	3	3	2	2	3	1	2	2	4	4	3	1	2	4	2	5	3	1	4	3	2	4	1	3	4	1	5	3	3	2
T1-25	1	1	1	3	1	3	1	5	7	6	6	6	5	6	5	6	5	6	6	5	4	4	3	4	4	4	4	4	5	2	5	2	4	4	1	5	1	2	5	1	5	1	3	4	1	5	2	2	4
T1-250	2	3	1	1	1	1	1	6	2	6	2	1	2	2	1	2	2	3	4	4	1	2	1	1	1	1	2	1	5	5	5	5	5	5	4	5	4	4	5	4	5	5	4	5	5	5	6	7	6
T1-251	2	3	1	3	2	1	3	5	8	8	3	4	1	4	4	4	3	4	5	2	1	1	1	1	1	2	1	2	5	5	4	5	5	4	4	5	5	5	5	4	5	5	5	5	4	6	6	6	5
T1-252	1	1	1	2	1	1	1	6	2	4	6	5	5	6	5	6	5	5	6	5	1	2	2	2	1	2	1	1	4	5	5	4	4	4	5	4	5	4	5	4	5	4	5	5	4	6	7	7	5
T1-253	2	3	1	3	1	1	2	6	8	7	3	5	6	6	5	6	5	3	3	2	1	1	2	2	3	2	3	3	2	2	2	1	1	4	3	3	4	3	5	5	5	5	5	5	4	6	5	5	6
T1-254	2	3	1	3	2	1	2	5	6	6	2	3	4	4	4	4	5	4	4	2	1	1	2	1	2	3	2	1	4	4	4	4	5	5	5	3	3	3	5	5	5	5	2	3	5	6	4	3	1
T1-255	1	3	1	3	2	1	2	5	6	7	5	4	5	4	2	4	3	5	4	4	2	3	3	2	2	1	3	2	3	4	4	5	4	3	3	4	4	3	5	5	3	4	3	4	4	7	6	6	5
T1-256	2	3	3	3	2	1	4	5	6	6	5	4	5	6	5	4	5	5	4	6	2	1	2	2	2	1	2	2	4	5	4	5	4	4	5	4	5	4	4	5	4	4	5	4	5	6	3	3	5
T1-257	1	3	1	2	1	1	1	5	5	8	5	4	5	3	4	5	4	3	5	5	3	3	3	3	4	2	3	2	4	3	4	5	4	5	5	3	4	4	5	4	5	5	3	4	5	6	6	6	6
T1-258	1	2	2	2	1	1	2	5	2	6	3	3	4	4	4	4	3	4	2	3	1	2	2	1	1	2	1	1	4	5	4	4	5	5	4	4	5	4	4	4	5	5	5	5	4	6	6	6	4
T1-259	1	3	1	3	1	1	2	4	5	8	2	3	4	4	2	3	3	3	4	4	3	3	3	3	3	2	3	3	4	2	3	2	2	3	3	4	3	3	2	3	2	2	3	2	2	5	4	5	3
T1-26	1	3	2	2	1	2	2	5	6	8	2	2	1	3	1	3	2	1	3	1	2	2	1	2	2	1	1	3	4	5	1	4	2	4	5	4	5	4	5	4	5	2	4	5	4	7	7	7	6
T1-260	1	3	1	2	1	1	2	5	6	7	5	3	4	5	3	4	5	4	5	5	2	2	2	2	3	2	2	4	4	4	3	4	3	3	4	3	4	4	3	4	3	3	4	4	5	6	5	5	5
T1-261	2	2	1	2	1	1	2	6	4	6	4	4	5	4	3	3	2	5	5	4	1	1	1	1	1	1	1	1	5	5	5	5	5	5	5	5	5	5	5	5	5	5	5	5	5	5	7	7	6
T1-262	1	3	1	3	2	2	1	5	6	6	5	5	4	5	5	4	5	5	5	4	4	2	1	2	3	2	3	2	4	4	5	5	5	5	5	5	5	5	5	5	4	4	5	4	5	7	6	6	6
T1-263	1	2	1	3	1	1	2	4	7	6	4	3	3	1	2	4	4	5	3	2	1	2	2	2	2	2	2	3	2	3	2	3	2	4	4	3	1	2	3	2	4	3	2	4	4	5	6	6	3
T1-264	1	2	1	3	2	1	2	6	5	2	4	6	5	4	6	4	4	3	5	5	3	3	1	3	3	2	4	4	2	2	2	1	2	2	2	2	2	1	4	4	3	2	3	2	5	6	6	6	5
T1-265	1	1	1	1	1	1	3	6	6	6	3	6	3	3	4	5	6	5	4	4	2	2	2	1	1	2	2	1	4	4	5	4	5	4	4	5	4	4	4	3	5	4	5	4	4	6	5	5	5
T1-266	1	1	2	2	2	1	2	4	2	6	4	4	2	1	3	1	2	1	2	1	1	4	1	1	1	1	1	2	1	2	4	4	4	5	4	5	5	4	5	4	5	5	4	2	5	7	7	7	6
T1-267	2	2	1	2	1	1	1	4	6	8	2	2	3	4	4	5	4	5	5	4	1	2	2	1	1	2	1	1	4	5	5	4	5	4	4	5	5	5	5	4	4	4	5	4	4	6	6	6	5
T1-268	1	2	1	3	1	1	1	6	2	5	3	5	5	4	6	4	6	5	4	6	3	2	3	2	3	3	3	2	3	3	2	4	3	4	2	4	3	3	4	3	4	3	2	4	4	6	4	5	5
T1-269	1	3	1	2	1	1	1	6	5	8	2	2	2	2	1	1	2	2	1	1	1	1	2	1	2	1	1	1	5	4	5	5	5	5	5	5	5	5	5	5	5	5	5	5	5	7	7	7	6
T1-27	2	1	3	4	2	1	4	4	7	7	4	5	2	6	6	5	6	6	5	5	3	2	2	3	3	3	2	2	4	4	4	5	5	4	5	5	5	5	4	4	5	4	4	5	5	7	4	4	6
T1-271	2	1	1	3	1	1	1	6	2	1	5	5	5	4	4	6	5	6	6	5	3	2	1	1	2	1	2	1	5	4	5	5	5	4	5	5	4	4	4	5	5	4	5	5	5	6	7	7	5
T1-272	1	3	1	4	2	1	4	1	7	7	3	2	3	3	3	3	4	4	4	5	3	4	2	3	3	3	1	1	4	1	4	3	4	3	4	4	4	2	2	2	3	2	3	4	3	3	4	4	3
T1-273	1	2	1	1	1	1	1	6	3	2	4	2	2	3	2	2	4	3	2	3	1	2	3	1	1	2	2	2	2	4	4	4	4	3	4	4	3	4	4	2	4	2	4	3	4	4	3	4	3
T1-274	1	3	1	3	2	1	2	5	8	8	4	4	1	4	4	4	3	4	6	2	1	3	1	1	1	2	1	2	5	5	4	5	5	5	4	5	5	5	5	4	5	5	4	5	5	7	6	6	6
T1-275	2	2	1	2	1	1	1	5	1	1	3	3	2	2	3	2	2	4	3	3	2	1	2	2	2	1	1	2	3	3	2	4	4	5	5	5	4	4	5	3	4	3	3	4	4	6	6	7	5
T1-276	2	3	1	3	2	1	2	4	6	6	2	3	4	4	4	4	5	4	4	3	1	1	2	1	2	3	2	1	4	4	4	4	4	4	4	4	5	5	4	4	4	4	5	5	4	2	2	3	1
T1-277	1	2	1	2	2	1	1	5	5	6	3	3	5	5	4	6	6	5	5	6	4	2	2	3	4	2	4	2	3	3	3	2	2	2	3	4	3	4	3	2	3	1	2	2	4	6	6	5	6
T1-278	2	3	1	2	1	1	2	5	5	4	1	1	2	1	1	1	1	1	2	1	1	1	1	1	1	1	1	1	5	4	5	3	4	5	5	4	4	5	4	4	5	5	4	5	4	6	6	6	5
T1-279	2	1	3	2	1	1	3	4	7	6	2	3	2	4	4	4	4	2	3	4	2	3	2	2	2	2	2	2	5	4	4	5	5	4	5	5	4	5	5	4	5	5	5	4	5	6	6	7	5
T1-28	1	1	1	2	1	1	1	7	1	1	1	1	3	4	5	4	5	5	3	1	1	2	1	1	2	1	1	4	4	5	4	5	5	4	5	4	5	5	4	5	4	5	5	4	4	7	6	6	6
T1-280	2	2	1	3	2	2	2	5	7	6	4	2	4	4	2	5	3	5	3	6	2	3	1	2	2	2	4	2	5	3	4	2	4	4	2	4	3	4	2	3	1	4	2	4	2	4	3	6	2
T1-281	1	2	1	3	2	1	1	5	7	7	4	5	2	5	4	6	5	3	5	6	2	2	2	1	1	2	1	1	4	5	4	5	5	5	4	4	5	4	5	4	5	4	4	4	4	5	7	7	2
T1-282	2	3	1	3	1	1	2	4	6	6	2	3	4	4	4	4	5	4	4	3	1	1	2	1	2	3	2	1	4	4	4	4	4	4	4	4	5	5	4	4	4	4	5	5	4	2	2	3	1
T1-283	2	2	1	3	2	1	1	5	5	6	2	2	3	4	2	1	2	3	2	2	1	2	1	1	2	1	1	1	5	4	4	5	4	4	4	4	4	5	3	4	4	5	5	4	5	6	6	7	5
T1-284	2	3	1	3	1	1	2	5	6	6	2	3	4	4	4	4	5	4	4	3	1	1	2	1	2	3	2	1	4	4	4	4	4	4	4	4	5	5	4	4	4	4	5	5	4	2	2	3	1
T1-285	1	3	1	2	1	1	2	4	4	7	4	4	4	5	4	3	2	5	3	3	3	2	1	2	3	2	2	3	3	4	4	4	4	5	4	5	3	4	4	3	4	4	4	5	4	5	5	5	5
T1-286	2	3	1	3	1	1	2	5	6	6	2	3	4	4	4	4	5	4	4	3	1	1	2	1	2	3	2	1	4	4	4	4	4	4	4	4	5	5	4	4	4	4	5	5	4	2	2	3	1
T1-287	2	1	1	3	1	1	1	7	1	3	3	2	4	2	2	3	2	3	4	2	1	1	1	1	1	1	1	2	4	5	5	4	5	5	3	5	5	4	5	5	5	4	5	5	4	6	7	5	6
T1-288	2	2	2	2	1	1	1	5	2	2	3	3	3	4	4	4	3	4	2	2	1	2	2	1	1	2	1	1	4	4	5	5	4	5	4	5	5	5	4	4	4	5	4	4	4	6	6	6	5
T1-289	2	3	1	3	1	1	2	4	6	6	2	3	4	4	4	4	5	4	4	3	1	1	2	1	2	3	2	1	4	4	4	4	4	4	4	4	5	5	4	4	4	4	5	5	4	2	2	3	1
T1-29	2	2	1	4	1	1	1	5	2	6	3	3	4	4	4	4	3	3	3	3	2	1	2	1	2	2	2	1	4	5	5	5	4	5	4	4	4	4	5	5	5	4	5	4	4	7	6	6	6
T1-291	2	3	1	3	1	1	2	4	6	6	2	3	4	4	4	4	5	4	4	3	1	1	2	1	2	3	2	1	4	4	4	4	4	4	4	4	5	5	4	4	4	4	5	5	4	2	2	3	1
T1-292	1	2	1	2	2	1	2	6	6	6	5	2	4	2	5	6	2	5	6	2	3	2	1	3	2	1	4	2	2	1	4	2	2	1	4	4	5	2	4	5	2	4	5	1	4	6	5	6	6
T1-293	2	1	2	3	2	1	4	5	7	7	1	2	1	1	1	1	2	2	2	1	2	1	2	1	1	1	1	1	4	4	4	4	5	5	5	4	4	4	5	4	4	4	4	5	4	6	5	7	5
T1-294	1	1	1	3	1	1	2	5	6	6	2	1	2	3	2	1	1	2	3	3	1	2	2	2	1	1	1	2	4	5	4	4	5	5	4	4	5	5	4	5	5	4	4	5	5	7	6	7	6
T1-295	2	1	2	2	2	1	1	6	1	2	6	6	6	6	6	6	6	6	6	6	1	1	1	1	1	1	1	1	5	5	5	5	5	5	5	5	5	5	5	5	5	5	5	5	5	6	7	7	5
T1-296	1	2	1	2	2	1	1	6	8	8	5	4	6	4	5	2	5	6	2	5	3	2	1	3	2	1	3	2	1	2	4	1	4	2	1	4	2	1	4	1	2	4	2	1	4	6	7	6	5
T1-297	2	1	1	3	1	1	2	5	6	6	2	2	2	1	4	2	2	4	4	2	1	1	1	1	1	1	1	1	5	4	5	5	5	5	5	4	5	5	4	5	5	4	5	5	4	7	7	7	6
T1-298	1	1	1	2	2	1	1	4	8	8	3	2	5	3	2	4	4	3	5	4	2	2	1	1	2	1	2	1	5	4	5	4	5	4	5	4	5	4	5	4	5	4	5	4	5	6	5	6	5
T1-299	2	3	2	2	2	1	2	3	8	8	3	2	4	4	4	4	3	4	1	1	2	3	2	4	1	3	2	2	5	5	5	5	5	5	5	5	5	5	5	5	5	5	5	5	5	5	5	5	4
T1-30	2	2	1	2	2	1	2	6	5	5	4	5	6	5	6	5	5	6	6	5	3	2	3	3	3	2	2	2	4	4	5	4	4	4	4	5	4	3	5	4	4	4	4	5	4	6	5	5	5
T1-300	2	1	1	3	1	1	1	5	5	3	2	1	5	3	2	3	4	4	5	3	2	1	1	2	1	1	2	3	5	4	5	4	5	4	5	4	5	4	5	4	5	4	5	4	5	7	7	7	4
T1-301	2	3	2	2	1	3	1	5	6	6	4	5	4	6	5	6	4	5	6	4	3	3	3	2	3	3	1	2	2	4	5	2	5	2	3	5	1	4	5	4	4	3	4	5	2	6	5	6	6
T1-303	2	2	3	2	2	1	1	5	6	6	2	1	2	1	2	1	1	4	1	3	1	1	2	2	1	2	1	1	4	5	4	5	5	5	4	5	5	5	4	5	5	4	5	5	4	7	7	6	5
T1-304	1	1	1	2	1	1	2	5	6	5	4	5	6	5	5	5	3	2	4	4	3	3	2	3	3	3	3	2	2	2	2	2	3	2	4	5	3	5	5	5	5	2	4	4	4	6	6	7	5
T1-305	1	1	1	2	1	1	1	5	1	2	5	5	6	4	6	3	3	5	6	5	4	4	3	4	4	2	3	3	3	3	3	2	1	2	1	2	4	3	2	2	1	2	2	2	4	6	6	4	5
T1-306	2	1	1	2	1	1	1	5	3	3	5	5	6	6	6	5	4	5	5	5	3	3	2	3	3	2	4	3	2	2	3	2	4	4	2	4	4	4	3	4	4	3	4	4	3	5	5	4	5
T1-307	2	1	1	1	1	1	1	6	5	6	2	1	3	1	1	1	2	3	5	1	1	1	1	1	2	1	2	4	5	5	5	5	5	5	5	5	5	4	4	5	5	4	5	5	5	7	7	7	6
T1-308	2	2	2	3	2	1	2	3	5	6	3	2	4	2	2	1	3	1	3	2	1	1	1	1	2	2	2	1	5	4	4	5	5	4	4	5	5	4	5	4	5	5	4	4	5	7	6	6	5
T1-309	2	2	1	3	2	1	1	6	8	1	5	5	6	5	5	5	6	5	6	6	1	1	1	1	1	1	1	1	5	5	4	4	5	5	4	5	4	5	5	4	4	5	5	4	5	6	7	7	5
T1-31	2	2	1	3	2	1	1	5	6	6	5	6	6	5	6	5	6	4	5	5	3	3	3	3	4	2	2	3	2	4	4	2	4	2	4	5	4	4	5	4	2	4	2	4	4	6	3	5	5
T1-310	1	1	1	2	1	1	2	5	6	4	5	4	4	5	4	6	5	6	6	4	3	3	3	3	3	3	4	4	2	4	5	2	5	4	2	4	2	4	5	4	5	2	5	4	2	7	6	7	6
T1-311	2	2	1	2	1	1	3	5	5	5	3	4	2	5	5	3	4	5	6	5	2	1	2	3	2	2	2	3	3	4	4	4	5	4	4	5	4	4	3	5	4	4	5	4	4	5	4	4	5
T1-312	2	3	1	2	2	1	3	5	6	8	3	4	1	5	4	4	4	4	5	2	1	2	1	1	1	2	1	1	5	5	5	5	5	5	4	5	5	5	5	4	5	5	4	4	4	7	6	6	5
T1-313	2	3	2	3	1	1	1	5	1	2	5	5	5	5	3	4	5	5	5	5	3	3	1	2	1	1	2	1	5	5	5	4	5	5	4	5	4	4	5	5	5	5	5	5	5	6	7	5	5
T1-314	2	2	1	2	1	1	2	5	6	6	3	2	4	3	2	3	2	2	3	5	2	2	4	2	2	3	4	3	3	5	3	3	2	4	5	3	3	5	4	1	2	3	4	4	3	5	7	5	4
T1-315	2	2	2	3	1	1	2	5	2	6	3	3	4	3	4	4	3	4	3	2	2	2	1	1	1	2	1	1	4	4	5	5	5	4	5	5	4	4	5	4	5	5	4	5	5	6	7	7	5
T1-316	1	3	1	3	1	1	2	5	4	2	4	5	4	3	4	4	4	4	5	5	3	4	1	3	2	3	2	2	3	5	3	3	4	3	3	3	3	4	4	4	4	4	3	4	3	3	6	3	2
T1-317	2	1	1	3	1	1	1	6	1	2	2	1	2	2	2	1	2	2	2	1	2	1	4	2	2	4	1	1	4	5	4	4	4	5	5	5	5	4	5	5	4	5	5	5	4	7	6	6	4
T1-318	1	2	1	1	1	1	2	5	4	2	5	4	6	4	2	5	3	6	4	4	4	3	2	4	2	3	2	3	4	3	3	4	3	4	4	4	2	3	4	3	3	4	3	3	4	4	3	4	2
T1-319	2	3	1	1	2	1	1	5	1	4	3	4	5	6	6	6	6	6	6	6	3	2	4	3	4	3	4	3	4	4	1	2	1	1	1	1	1	1	4	1	1	2	2	2	3	1	2	1	0
T1-32	2	2	1	3	1	1	1	6	8	8	4	4	3	1	2	4	6	5	4	1	2	2	2	2	2	1	2	1	4	5	5	4	5	4	4	5	4	5	5	5	5	5	4	5	5	6	7	7	5
T1-320	1	3	1	3	2	1	2	4	1	4	1	1	1	2	1	1	1	2	2	1	2	2	4	1	1	4	2	2	4	5	4	4	5	5	3	5	5	5	4	5	5	5	5	4	4	7	6	6	6
T1-321	2	1	1	3	1	1	2	5	6	6	3	2	1	1	2	3	2	1	1	3	2	1	1	2	1	2	2	1	4	5	5	5	4	5	4	4	5	4	5	4	4	4	4	5	5	7	6	7	6
T1-322	2	1	1	3	1	1	1	5	1	5	4	5	3	4	4	5	3	6	5	5	2	1	2	1	2	2	1	2	3	4	5	4	5	4	3	5	4	4	5	3	5	5	4	5	3	5	5	5	4
T1-323	1	1	2	3	2	1	4	3	7	7	4	5	3	5	5	4	5	4	5	4	2	2	2	1	3	3	1	2	2	2	2	2	4	4	2	2	4	4	5	4	4	4	4	2	2	5	3	3	4
T1-324	1	3	1	2	2	1	1	7	1	5	6	4	5	5	6	5	4	5	6	5	1	1	2	2	2	1	2	1	4	5	4	5	5	4	5	4	5	5	4	5	4	5	4	5	4	6	6	6	5
T1-325	1	3	1	3	1	1	1	5	3	5	5	3	3	4	5	5	5	5	5	4	2	1	2	2	3	1	2	2	4	4	3	4	5	5	4	4	4	4	3	4	4	3	4	4	4	6	6	6	4
T1-326	2	2	1	3	1	1	2	5	6	4	1	1	2	1	1	2	1	1	1	1	1	1	1	1	1	1	1	1	5	5	5	4	5	4	5	4	4	4	4	4	4	4	5	5	5	7	7	7	6
T1-327	1	1	2	2	1	1	2	5	2	6	4	3	4	4	1	2	3	1	2	2	1	1	1	1	2	1	1	1	5	4	4	4	4	5	4	4	5	5	4	5	5	4	5	5	4	6	7	7	5
T1-328	2	3	2	3	2	1	2	4	6	6	4	4	4	5	4	5	4	4	5	5	3	2	1	2	3	2	3	3	3	4	4	4	5	4	4	5	4	5	4	5	5	4	4	4	4	5	4	4	4
T1-329	2	1	1	2	1	1	2	4	6	6	4	4	5	4	5	5	5	5	6	6	3	3	3	3	2	2	2	2	4	4	4	4	4	4	4	4	4	5	4	4	4	4	4	4	4	4	3	3	4
T1-33	1	1	1	2	1	1	2	3	3	4	1	1	1	1	1	1	1	1	1	3	1	1	1	1	1	3	3	1	3	4	3	3	5	5	4	4	3	3	4	3	4	4	3	4	4	4	3	5	4
T1-330	2	1	3	2	1	1	1	5	1	1	1	1	2	2	1	1	1	2	1	1	1	1	1	1	1	1	1	1	5	5	5	5	5	5	5	5	5	5	5	5	5	5	5	5	5	7	7	5	5
T1-331	1	2	1	2	1	2	2	4	7	6	3	2	4	1	4	6	2	4	3	5	3	2	2	1	3	2	2	3	2	4	3	4	3	1	4	2	3	4	2	4	3	4	2	4	3	4	4	4	3
T1-332	2	3	2	2	2	1	1	5	3	3	4	5	6	4	5	4	4	6	4	4	2	1	1	2	2	2	2	2	4	5	5	4	5	4	4	5	4	5	5	4	5	4	5	5	4	6	7	7	5
T1-333	2	1	1	3	2	1	1	6	5	4	2	1	2	1	1	2	2	1	2	1	2	1	2	1	1	1	1	1	4	5	5	4	5	5	4	4	5	4	5	4	5	4	5	4	4	7	7	6	6
T1-334	1	1	1	3	1	1	1	5	6	8	5	5	6	5	5	6	6	6	5	6	2	1	1	2	1	1	4	4	4	5	2	5	5	5	5	5	3	4	5	4	4	4	5	5	5	5	6	5	5
T1-335	2	1	1	3	1	1	1	6	2	4	3	2	1	1	2	2	1	2	4	3	1	1	1	1	2	1	1	1	5	5	5	5	5	5	4	4	5	5	5	4	5	5	5	5	5	5	7	7	6
T1-336	1	3	1	2	1	1	1	4	6	6	2	1	2	1	2	1	2	1	2	1	2	1	2	2	1	1	2	1	4	4	5	4	5	5	5	4	5	4	5	4	5	4	5	4	5	6	7	7	5
T1-337	2	3	1	3	2	1	3	3	8	8	6	5	5	6	6	6	6	6	6	6	3	4	2	4	3	3	2	4	2	1	3	2	4	2	3	4	2	4	4	3	4	2	4	4	3	4	3	3	3
T1-338	2	2	1	3	2	2	3	4	7	8	3	2	3	4	5	3	3	4	4	3	3	2	4	2	2	3	3	2	3	3	2	3	2	2	3	3	4	2	3	3	2	3	4	3	2	6	4	4	4
T1-339	2	2	1	2	2	1	1	5	5	7	5	2	4	3	2	3	3	2	2	3	2	2	3	2	2	4	2	2	4	4	3	4	4	5	4	4	4	2	3	2	4	4	4	5	4	5	3	6	5
T1-34	1	1	2	3	1	1	1	7	5	6	4	5	6	4	5	4	6	4	5	6	3	2	1	2	2	2	2	2	4	4	5	4	5	4	5	4	5	4	4	5	5	4	4	5	4	7	6	6	5
T1-341	1	3	1	3	1	1	1	6	5	8	4	4	3	4	5	4	3	4	5	4	2	2	2	2	2	2	2	1	4	4	4	5	5	4	4	4	5	4	4	5	5	4	4	5	4	6	6	6	5
T1-342	1	2	2	3	1	1	2	5	2	3	5	5	6	4	5	6	4	6	4	5	3	3	3	3	3	1	3	3	3	2	3	4	4	4	5	4	4	4	5	4	3	4	4	5	4	6	6	6	5
T1-343	1	2	2	1	1	1	1	6	1	3	1	1	2	1	1	2	1	1	2	1	1	2	4	1	2	4	1	2	5	4	4	4	5	5	4	5	5	4	5	5	5	4	4	5	4	7	6	7	6
T1-344	1	1	1	3	1	1	2	5	2	2	2	1	2	2	1	2	2	3	2	1	2	1	2	1	1	1	1	1	5	4	4	5	5	4	4	5	4	5	4	4	5	5	4	4	5	3	5	5	3
T1-345	2	3	1	4	2	1	4	4	7	8	5	6	5	6	5	6	5	4	5	6	3	4	3	3	4	1	3	3	4	5	4	2	4	5	4	5	4	5	4	3	5	3	4	5	5	6	2	3	4
T1-346	1	3	1	3	1	1	2	5	5	6	1	1	1	1	1	1	1	5	5	1	1	1	1	1	1	1	1	1	5	5	5	5	5	5	5	5	5	5	5	5	5	5	5	5	5	7	6	7	5
T1-347	1	2	2	3	2	1	3	3	6	7	2	1	2	2	2	3	2	4	2	3	2	1	1	2	2	2	2	1	4	5	5	4	5	4	4	5	4	5	5	4	5	4	5	5	5	6	6	6	5
T1-348	1	1	2	2	1	1	1	4	6	5	2	1	2	2	1	2	3	4	3	2	2	1	2	1	2	2	1	2	5	5	5	5	4	5	5	4	5	5	5	5	4	5	5	4	4	6	7	6	4
T1-349	2	1	1	3	1	1	2	6	5	8	5	4	6	6	6	6	5	5	5	5	2	1	1	2	1	1	2	2	5	5	4	4	4	3	4	4	4	4	5	5	4	5	4	5	4	5	7	5	4
T1-35	2	1	1	4	1	1	1	6	6	6	5	5	6	5	4	6	5	6	5	5	1	1	1	1	1	1	1	1	5	5	5	4	5	5	5	4	4	5	5	5	4	5	5	5	4	1	3	2	2
T1-350	2	1	3	3	1	3	2	4	6	5	5	5	5	5	5	5	5	4	5	5	4	4	2	3	3	2	4	2	3	1	2	3	5	5	5	5	5	5	5	4	5	5	5	5	1	4	5	6	4
T1-351	1	2	1	2	1	1	2	4	6	6	5	2	2	3	3	4	2	4	3	3	1	2	3	2	2	4	2	2	3	4	4	3	4	4	3	4	5	4	2	3	4	3	4	4	3	5	6	6	4
T1-352	2	1	2	2	2	1	3	4	7	7	2	1	1	2	1	1	2	3	1	1	1	2	2	1	1	2	1	1	4	5	5	5	4	5	4	5	5	4	5	5	5	4	5	4	4	3	7	7	2
T1-353	2	1	2	2	1	1	2	5	6	6	5	2	3	4	4	4	4	5	6	2	1	1	2	1	1	1	2	2	5	4	4	5	5	5	4	5	4	5	5	4	5	4	5	4	4	7	6	6	5
T1-354	2	2	2	2	2	1	2	6	6	7	3	2	5	4	6	3	5	6	4	4	1	1	2	1	1	1	2	1	5	5	4	5	5	4	4	5	4	5	5	4	5	4	5	5	4	7	6	6	5
T1-355	2	1	1	3	2	1	2	5	5	6	2	3	4	5	4	4	2	5	4	3	2	1	1	2	1	2	2	2	5	4	5	4	4	5	5	5	4	5	5	5	4	5	5	4	5	6	5	6	5
T1-356	2	2	1	2	1	1	1	7	5	8	2	1	2	1	2	1	2	1	1	2	1	1	1	1	1	1	1	1	4	4	5	5	4	5	5	4	5	5	4	4	5	5	4	5	5	5	5	6	5
T1-357	1	3	1	3	1	1	2	5	2	6	3	3	4	4	4	3	3	4	3	2	2	1	1	1	2	2	1	1	4	4	5	4	4	4	5	5	5	5	4	5	4	5	4	5	5	6	6	5	5
T1-358	1	1	2	2	1	1	2	5	5	6	3	3	2	2	3	1	1	4	5	4	2	1	2	1	2	1	1	1	5	5	4	5	5	4	5	3	5	4	4	5	5	5	3	5	5	6	7	6	5
T1-359	2	2	1	3	1	1	2	5	5	4	1	2	1	1	1	1	1	2	2	1	1	1	1	1	1	1	1	1	5	5	5	4	4	5	5	5	5	4	5	5	5	5	4	5	5	7	7	7	6
T1-36	1	1	1	3	1	1	2	6	1	2	4	5	4	5	5	4	4	5	5	6	1	1	1	1	1	1	1	1	5	5	4	5	5	4	4	5	5	5	4	5	5	4	5	5	4	2	3	3	1
T1-361	2	1	1	3	1	1	1	7	5	3	4	4	4	4	3	4	4	5	5	4	1	2	1	2	2	1	2	2	4	5	4	4	4	5	5	5	5	5	4	4	5	4	5	4	4	5	6	6	4
T1-362	1	1	1	2	1	1	2	5	4	5	5	4	4	5	6	5	6	4	5	6	3	3	3	3	3	3	3	3	3	2	4	4	4	3	2	2	2	1	4	2	2	2	1	2	1	3	4	4	4
T1-363	1	1	1	2	1	1	1	5	6	6	6	3	5	6	6	3	5	5	5	4	2	2	1	1	1	2	1	3	5	5	4	5	4	5	5	5	5	4	4	5	5	5	5	4	4	6	6	6	5
T1-364	2	3	1	3	2	1	2	5	5	6	4	5	4	5	4	5	3	4	5	5	2	2	2	2	2	1	1	2	4	4	5	4	5	4	4	4	5	4	4	5	4	4	4	5	4	6	6	5	5
T1-365	1	1	2	2	1	1	2	5	8	8	4	4	2	4	2	5	2	3	4	3	3	2	3	3	2	3	4	3	5	2	3	4	4	3	2	2	4	3	2	4	3	3	4	3	4	6	5	5	4
T1-366	1	1	1	2	1	1	2	5	7	7	5	4	5	4	5	6	4	4	5	6	2	3	2	2	2	2	2	2	3	4	3	4	5	4	4	3	4	3	4	4	3	4	3	5	4	6	5	5	6
T1-367	1	2	2	3	1	1	2	5	6	6	5	4	4	6	5	5	6	6	5	5	2	1	1	1	1	1	2	1	5	4	4	5	4	4	4	4	5	4	4	5	4	5	4	4	4	6	7	5	5
T1-368	1	3	1	2	1	1	1	6	5	6	1	1	2	1	2	1	1	2	3	1	1	1	1	2	2	1	1	2	5	5	5	4	5	4	5	5	5	4	5	5	4	5	5	5	5	3	7	7	2
T1-369	2	3	1	2	2	1	2	6	6	6	5	6	5	4	5	6	5	4	6	4	2	2	2	2	3	2	2	3	4	5	4	5	4	5	4	5	4	5	4	5	4	5	4	5	5	6	6	6	5
T1-37	1	2	1	2	1	1	1	5	2	6	6	4	3	4	5	3	5	6	4	3	2	2	3	3	2	3	3	2	5	5	3	4	5	5	4	5	3	4	5	4	5	4	5	4	4	6	6	6	5
T1-370	1	2	2	3	1	3	3	4	4	3	5	5	4	5	5	6	5	5	5	5	4	2	2	2	3	2	3	3	3	4	4	4	4	4	4	5	3	4	5	3	5	4	5	4	3	7	6	6	5
T1-371	2	1	1	3	1	1	1	5	6	2	4	5	5	5	3	5	4	6	5	4	3	3	3	4	2	2	2	2	4	3	3	4	3	2	4	3	2	2	3	3	4	2	4	3	3	4	4	4	5
T1-373	2	3	1	3	2	1	2	4	6	6	5	6	4	5	4	5	5	5	4	5	2	1	1	3	2	1	2	2	4	4	4	4	5	4	5	4	5	4	4	4	4	5	4	4	5	6	5	3	5
T1-374	1	2	1	3	2	1	2	4	8	7	4	3	2	3	2	2	4	3	2	3	1	2	3	1	2	3	3	2	5	4	3	5	4	4	4	4	4	2	3	4	4	4	5	4	4	7	6	6	6
T1-375	1	1	2	3	1	1	2	5	4	6	4	5	5	5	4	4	4	3	3	4	4	2	2	3	3	2	4	3	2	3	3	2	3	4	4	2	2	2	2	4	3	3	2	2	3	5	5	6	2
T1-376	2	3	2	3	1	1	2	5	8	5	6	6	6	6	6	4	5	6	4	4	1	1	1	1	2	2	2	2	4	4	5	4	4	5	5	5	5	4	4	4	5	5	5	5	5	5	7	7	5
T1-377	2	2	2	2	2	1	3	3	7	7	2	1	2	2	3	3	1	4	2	1	1	2	2	2	1	2	2	1	4	5	4	4	5	4	5	4	5	5	5	4	4	4	5	4	4	6	6	6	5
T1-378	1	2	1	2	1	1	2	5	5	6	1	2	1	5	2	5	1	6	5	1	1	1	1	1	1	1	1	1	5	5	5	5	5	5	5	5	5	5	5	5	5	5	5	5	5	7	5	5	6
T1-379	1	1	1	2	1	1	1	6	5	5	3	3	5	6	6	5	6	5	5	5	3	3	2	3	4	3	4	3	3	3	3	2	2	3	2	2	2	2	2	3	3	2	4	3	2	6	6	6	5
T1-38	2	1	1	2	1	1	1	7	5	5	2	1	1	2	1	3	2	4	3	2	1	1	1	1	1	1	1	1	5	4	5	5	5	4	5	5	5	5	4	5	5	5	4	5	5	4	7	7	3
T1-380	1	3	2	4	2	2	4	4	7	8	6	5	4	6	5	6	5	6	5	6	3	3	1	3	3	3	3	4	3	2	2	2	2	2	3	3	2	2	3	1	4	4	2	3	2	6	6	6	5
T1-381	1	1	1	2	1	1	1	6	5	6	1	2	1	2	2	2	1	2	4	2	1	1	1	1	1	1	1	2	5	5	5	4	5	4	5	5	5	4	5	5	5	5	5	4	5	7	7	7	5
T1-382	1	1	1	3	1	1	2	5	1	1	2	2	2	3	2	2	2	3	2	2	1	1	2	1	1	1	1	1	4	4	5	5	5	4	5	4	4	5	5	4	5	4	5	4	4	4	3	5	3
T1-383	1	1	1	3	2	1	1	4	6	6	5	6	5	6	5	5	6	6	5	6	1	1	2	1	2	1	1	1	5	5	5	5	5	5	4	5	5	4	5	4	5	5	5	5	5	6	7	7	4
T1-384	1	1	1	3	1	1	1	7	3	5	1	1	1	1	2	1	1	4	3	3	1	1	1	1	1	2	1	1	1	4	5	5	5	5	5	5	4	5	4	5	4	5	5	5	4	7	6	7	4
T1-385	1	2	1	2	1	3	2	3	4	2	2	4	3	5	4	3	5	3	4	4	2	3	2	3	3	2	4	3	2	3	4	4	3	4	2	4	3	5	3	3	4	4	3	3	4	4	5	6	3
T1-386	2	1	1	4	1	1	2	6	5	4	4	4	5	4	5	5	4	6	5	5	2	2	2	2	1	2	2	2	4	5	5	4	5	4	4	5	4	5	5	4	5	4	5	5	4	7	6	6	6
T1-387	1	1	1	3	1	1	2	6	6	6	3	2	1	1	2	3	2	1	1	3	1	2	1	2	1	2	2	1	4	5	4	4	5	5	5	4	4	4	4	4	5	4	5	5	4	7	6	7	6
T1-388	2	2	1	2	1	1	1	7	5	2	4	3	4	4	4	4	4	5	5	5	2	2	1	1	2	1	2	2	4	5	4	5	4	5	4	5	5	5	5	5	5	5	5	5	4	4	6	6	3
T1-389	1	2	1	2	2	2	2	6	5	5	5	6	4	6	3	6	5	6	4	6	3	4	3	2	1	1	2	2	4	3	1	4	2	5	2	2	5	3	4	2	5	2	4	3	5	3	7	6	1
T1-39	1	2	2	3	1	1	2	5	2	6	3	3	4	4	4	4	3	4	3	3	1	2	1	1	1	2	1	1	4	5	4	5	4	4	5	5	5	4	5	4	4	4	4	4	4	6	6	6	5
T1-390	2	2	1	2	2	1	1	4	2	4	6	5	6	5	6	5	6	5	4	6	2	1	2	2	2	1	2	2	4	5	4	5	4	5	4	5	4	5	4	5	4	5	4	5	5	3	3	3	2
T1-391	1	2	1	3	2	1	3	4	6	6	2	1	2	1	2	1	2	4	1	1	1	2	2	1	2	2	1	1	4	5	4	5	5	4	5	5	4	4	4	5	4	4	5	4	4	7	7	6	5
T1-392	2	2	1	2	2	1	2	4	7	6	5	6	5	6	4	5	4	5	6	4	2	3	1	3	2	2	2	3	4	4	3	4	3	3	5	5	4	4	3	3	4	4	4	3	4	6	6	6	3
T1-393	1	1	2	4	1	1	3	5	6	5	4	4	3	5	2	4	5	6	3	4	2	2	3	3	2	4	2	2	3	4	4	4	3	3	3	3	3	3	4	2	2	2	4	2	4	3	6	6	2
T1-395	1	1	2	2	1	1	2	4	3	4	4	5	5	5	5	5	4	4	5	5	3	3	2	3	3	2	2	3	2	3	2	1	2	2	2	3	2	2	2	2	3	4	2	3	3	6	5	6	5
T1-396	2	2	1	3	1	1	1	6	5	3	1	1	1	2	1	2	1	4	1	1	2	1	1	1	2	1	1	2	4	4	5	4	5	4	4	5	4	5	5	4	5	5	4	5	4	7	7	7	6
T1-397	1	2	2	2	1	1	1	5	6	6	3	3	3	4	3	3	3	4	4	3	2	1	2	2	2	2	1	1	4	5	5	4	5	5	4	5	4	5	5	4	5	5	5	4	4	6	6	5	5
T1-398	1	2	1	3	1	1	1	5	6	6	5	6	5	5	6	5	5	6	4	5	1	1	1	1	1	1	2	1	5	5	5	5	5	5	5	5	5	5	4	5	5	5	5	5	5	6	6	6	5
T1-399	2	2	1	2	1	1	1	6	5	4	4	4	3	4	3	4	4	4	5	3	2	2	1	3	2	1	2	2	3	4	4	4	4	4	3	4	3	4	4	2	5	2	5	5	3	6	3	4	5
T1-4	1	2	1	3	2	1	1	5	5	5	4	4	5	5	5	4	3	4	4	5	2	2	1	2	2	1	2	2	4	5	5	4	5	4	4	5	4	5	5	4	4	4	5	5	4	6	6	6	4
T1-40	1	1	1	2	1	1	1	6	5	2	2	1	1	2	2	1	1	4	3	2	1	1	1	1	2	1	1	2	5	5	5	5	4	5	4	5	4	5	5	5	5	4	5	5	4	7	7	7	6
T1-400	1	2	1	2	1	1	2	6	2	3	3	1	1	2	4	3	1	5	6	5	3	3	3	3	3	3	3	2	3	3	2	1	1	2	3	3	3	4	1	3	4	4	3	5	2	2	5	3	2
T1-401	1	2	1	3	1	1	2	5	5	4	1	1	1	1	1	1	2	2	3	1	1	1	1	1	1	1	1	1	5	5	5	5	5	4	5	5	4	5	5	4	5	5	5	5	5	7	6	7	6
T1-402	1	1	1	3	2	1	1	5	6	6	2	1	4	5	4	5	5	6	4	4	1	1	1	1	2	2	1	1	4	5	5	4	5	4	4	5	5	5	4	4	5	4	5	5	4	6	7	5	5
T1-403	1	2	1	2	1	1	2	5	6	6	4	5	6	4	4	5	5	4	5	4	3	2	3	3	3	3	3	3	4	4	4	4	5	4	2	4	2	4	5	4	4	2	2	4	2	6	5	5	5
T1-404	2	3	2	3	1	1	1	5	6	5	3	2	5	2	3	3	1	4	2	2	4	3	3	3	3	3	3	2	2	1	4	2	5	1	2	1	1	5	5	2	4	1	4	5	2	7	6	6	6
T1-405	1	2	2	3	1	1	2	3	4	4	1	3	5	3	4	4	2	4	4	2	1	3	1	1	4	3	3	3	3	3	1	3	2	2	2	3	1	2	4	2	2	4	3	3	4	4	3	6	3
T1-406	2	3	1	2	1	1	2	5	6	6	4	4	5	5	4	5	4	6	5	6	3	3	3	3	4	3	4	2	3	2	2	3	4	3	3	4	2	4	4	3	4	1	4	4	2	6	3	3	5
T1-407	2	2	1	2	1	1	1	5	2	4	4	2	1	3	3	4	2	5	4	3	2	1	3	2	1	2	2	2	3	2	4	2	3	3	2	3	4	4	3	4	4	3	4	4	3	4	5	6	4
T1-408	1	3	1	3	1	1	1	4	6	6	1	1	1	4	5	6	1	5	5	3	1	1	1	1	1	1	1	1	4	5	5	4	4	5	5	4	5	5	4	5	4	5	4	5	4	6	6	7	5
T1-409	1	3	3	3	2	1	3	6	5	6	4	5	3	6	5	4	3	5	4	5	2	1	2	2	2	2	2	2	4	4	5	4	5	4	5	4	4	4	5	5	4	4	4	4	5	6	6	5	5
T1-41	2	2	3	3	2	1	3	3	7	7	3	2	4	4	6	4	6	3	5	6	4	2	1	2	1	2	3	1	4	4	4	4	4	2	2	4	4	4	4	4	2	4	3	4	4	6	5	6	5
T1-410	1	1	2	2	1	2	2	4	2	2	4	3	3	3	1	2	5	4	4	4	3	2	1	3	4	1	3	2	3	1	3	1	3	3	2	2	3	4	5	3	4	5	4	3	4	5	4	3	3
T1-411	1	2	1	4	2	1	2	4	8	7	4	3	5	5	4	4	3	6	5	4	2	2	1	2	1	2	2	1	4	5	5	4	5	5	4	5	4	5	5	4	5	4	4	5	4	6	7	7	5
T1-412	1	2	2	2	2	1	2	6	4	2	4	4	3	3	3	5	3	4	4	4	2	2	3	3	1	1	4	3	2	2	2	3	2	3	4	2	3	3	3	3	3	2	3	3	2	5	5	6	4
T1-413	1	2	1	3	2	1	2	6	5	6	3	4	5	4	3	3	2	5	5	4	1	1	1	1	1	1	1	1	5	5	5	5	5	5	5	5	5	5	5	5	5	5	5	5	5	7	7	7	6
T1-414	1	1	2	3	1	1	1	6	6	6	1	2	1	3	2	6	5	6	1	2	2	2	1	2	2	2	2	1	4	5	4	5	4	5	4	5	4	5	4	5	5	4	4	4	4	6	7	6	5
T1-415	2	1	1	1	2	1	1	5	6	6	5	6	5	6	5	6	5	6	6	6	1	1	1	1	1	1	1	1	5	4	4	4	5	4	4	5	4	4	5	5	4	4	5	5	4	3	4	5	3
T1-416	1	2	2	2	1	2	2	4	6	8	4	5	3	5	4	6	5	6	6	5	1	1	1	2	2	3	3	1	4	4	4	4	5	5	4	4	4	4	4	5	4	5	4	4	5	5	5	6	4
T1-417	2	2	1	2	1	2	2	3	3	2	2	5	3	5	3	4	5	4	5	4	4	3	2	3	3	3	2	3	2	2	2	2	3	3	1	2	3	2	2	2	2	1	3	3	1	7	4	4	4
T1-418	1	2	2	3	1	1	2	5	6	8	5	4	4	5	4	5	6	5	6	5	1	1	1	2	2	2	2	1	4	4	5	3	4	5	4	4	5	5	5	4	5	5	4	4	4	7	5	7	6
T1-419	1	1	1	3	1	1	1	5	6	8	6	5	6	5	6	6	5	6	5	6	3	2	4	3	3	3	4	4	2	2	2	1	1	2	1	2	2	1	1	2	2	1	1	1	2	5	2	2	4
T1-42	1	3	2	3	2	1	2	5	6	6	5	5	5	6	5	5	6	6	5	5	3	4	2	3	3	3	3	3	3	2	2	2	2	2	2	3	3	3	4	3	4	3	4	2	2	5	5	5	4
T1-420	1	2	1	1	2	3	2	6	2	4	4	3	1	5	5	6	2	5	3	4	3	3	1	2	3	1	1	3	4	3	2	2	1	2	3	2	2	1	4	3	2	4	2	3	4	6	5	5	6
T1-421	2	1	1	4	1	1	2	4	6	6	2	1	2	2	1	1	2	3	2	1	1	1	1	1	1	1	1	1	4	5	5	4	5	4	4	5	4	5	5	4	5	4	5	5	5	3	7	7	2
T1-422	2	1	1	2	1	1	1	5	2	4	2	1	2	1	1	2	2	2	4	2	1	1	1	1	1	1	1	1	5	5	5	5	5	5	5	5	5	5	4	4	5	5	5	5	5	7	6	7	6
T1-423	2	3	1	3	2	1	3	4	7	7	6	6	6	6	6	6	6	6	6	6	3	4	3	4	4	3	3	4	1	4	2	2	2	2	2	2	2	2	2	2	2	2	2	2	2	5	3	5	4
T1-424	1	3	1	2	2	1	1	6	5	2	4	4	5	3	2	3	2	4	5	4	2	4	3	2	2	3	3	3	3	3	2	4	3	4	2	3	3	4	3	4	4	2	3	2	4	5	3	5	4
T1-425	1	2	1	3	1	1	1	3	8	7	5	5	2	5	5	5	4	6	5	5	2	1	1	1	1	2	2	2	4	4	4	4	4	4	4	5	4	5	5	4	5	4	5	5	4	6	6	6	5
T1-426	2	2	1	3	2	1	3	2	4	6	5	6	3	6	6	6	5	5	5	6	2	2	3	1	1	2	2	3	4	4	4	4	4	5	4	4	3	5	5	5	4	5	4	4	4	5	6	6	4
T1-427	2	1	1	4	1	1	1	6	6	2	2	1	4	1	1	1	2	4	4	1	1	1	1	1	1	1	1	2	4	5	4	5	5	4	5	5	4	5	5	4	5	4	5	5	4	6	7	7	5
T1-428	1	3	1	2	2	1	2	5	6	6	5	6	5	5	6	5	5	6	5	5	3	3	3	1	3	3	2	3	4	4	4	5	4	4	4	5	4	5	4	5	4	5	4	5	4	5	4	5	4
T1-429	1	2	2	3	2	1	3	3	7	7	2	1	2	3	3	3	2	4	4	2	2	1	1	2	2	2	2	2	4	4	4	4	4	4	5	5	4	5	5	5	5	4	5	4	4	6	5	5	5
T1-43	1	3	2	2	1	1	2	4	8	7	5	4	3	4	4	3	3	5	5	4	2	3	2	2	2	2	2	3	4	4	4	3	4	2	3	3	3	4	4	3	2	4	2	4	4	5	5	6	4
T1-430	1	2	1	3	1	1	2	5	6	7	4	2	5	3	4	4	4	5	5	4	1	2	3	1	2	3	2	1	4	4	3	4	3	3	3	3	3	3	4	2	4	4	5	3	4	5	6	6	4
T1-431	2	2	2	2	1	1	2	5	5	5	3	2	5	4	3	5	3	6	6	4	3	3	3	1	1	3	4	1	4	3	1	3	4	5	2	4	2	4	3	3	5	4	4	2	3	5	3	6	1
T1-432	2	1	1	4	1	1	1	5	6	2	2	1	5	2	2	1	2	4	5	2	1	1	1	1	1	1	1	1	4	4	5	5	5	4	5	5	4	5	5	4	5	4	5	5	4	7	6	6	6
T1-433	2	1	3	3	1	1	1	5	2	2	2	1	2	2	1	2	1	2	1	1	1	1	1	1	1	2	1	1	5	5	5	5	5	5	5	5	5	4	5	5	5	5	5	5	5	7	7	6	5
T1-435	2	3	2	3	2	1	2	3	7	7	6	5	6	5	6	5	6	5	6	5	4	2	3	3	3	3	4	3	4	4	5	4	5	4	5	4	5	4	5	4	5	4	5	4	5	1	3	2	0
T1-436	1	3	1	4	2	1	2	4	8	8	4	5	5	4	4	6	6	5	5	5	3	2	2	2	2	2	3	2	4	4	4	5	4	4	5	4	4	4	5	4	4	4	5	4	4	7	3	3	5
T1-437	1	1	1	3	1	1	1	6	5	4	2	2	4	4	3	4	4	4	4	4	3	1	1	2	2	1	2	2	5	4	5	5	5	5	5	5	5	5	5	5	5	5	5	5	5	6	6	6	4
T1-438	1	2	2	2	1	1	1	4	2	4	5	4	5	3	4	5	5	2	4	3	3	3	2	2	3	2	3	3	2	2	2	1	2	2	2	2	3	3	3	2	2	2	3	3	2	7	6	6	5
T1-439	2	3	1	2	1	1	1	4	3	6	1	1	1	5	6	5	2	6	5	4	1	1	1	1	1	1	1	1	4	5	4	4	5	5	4	5	4	5	5	4	5	4	5	5	4	6	7	6	5
T1-44	1	1	1	3	1	1	2	5	3	5	5	4	6	5	3	4	4	6	5	4	2	2	2	2	2	2	2	2	4	4	5	4	5	4	4	5	3	4	4	5	3	4	3	4	5	6	5	6	5
T1-440	2	2	1	4	2	1	4	3	7	7	4	5	4	5	5	5	5	4	5	5	3	2	2	2	2	2	3	3	4	4	3	3	2	3	3	4	3	4	3	2	3	3	3	2	3	6	5	4	5
T1-441	1	2	1	4	2	1	3	5	1	1	1	2	1	1	2	3	2	2	4	1	2	1	2	2	1	2	2	1	4	5	4	5	5	4	5	4	5	4	5	5	4	5	4	5	4	7	7	6	6
T1-442	1	2	2	3	1	1	2	6	2	2	5	4	5	5	5	5	5	4	4	4	2	2	2	2	2	3	2	2	4	4	4	4	4	4	4	4	4	4	4	4	4	4	5	4	4	6	6	6	5
T1-443	1	3	1	3	2	1	2	5	6	7	2	1	2	2	2	1	2	2	3	2	1	1	1	1	2	1	1	2	5	5	5	4	5	5	4	5	4	5	5	4	5	4	5	5	5	3	7	7	2
T1-444	2	2	2	4	2	1	4	5	6	6	1	1	2	3	2	3	2	3	3	2	1	1	1	1	1	1	1	1	4	4	5	4	4	5	4	5	4	5	4	5	4	5	4	5	4	5	5	6	4
T1-445	2	1	1	3	2	1	1	3	8	1	2	2	4	6	4	5	6	5	5	6	1	1	1	1	1	1	1	1	5	5	4	5	5	5	4	5	5	4	5	5	4	5	4	5	5	6	7	7	6
T1-446	1	2	1	1	2	1	2	5	4	5	5	3	5	2	4	5	4	4	2	4	3	2	1	3	3	3	3	2	4	3	3	2	5	2	3	2	3	2	4	4	3	2	1	3	2	4	5	4	4
T1-447	2	2	3	2	1	1	1	6	5	5	2	1	1	3	3	2	2	4	3	3	1	1	1	1	1	1	1	1	5	4	5	5	5	5	5	5	4	5	5	4	5	4	5	5	5	6	6	6	5
T1-448	1	3	3	2	2	1	1	5	6	6	4	5	5	6	5	6	5	6	5	5	4	3	2	2	2	2	2	1	4	4	5	4	4	5	5	4	5	5	4	5	4	5	5	4	5	6	6	6	5
T1-449	2	3	1	1	2	1	3	5	7	7	2	4	6	5	6	6	4	5	4	4	1	1	1	2	1	1	1	1	4	5	5	4	4	5	4	5	5	4	5	5	4	5	4	4	5	6	7	6	5
T1-45	2	1	1	2	2	1	1	5	2	2	5	6	5	5	6	6	4	5	6	6	1	1	1	1	1	1	1	1	1	4	5	4	5	4	4	5	5	4	4	5	4	5	5	4	5	6	7	6	5
T1-450	2	3	2	2	2	1	2	4	6	6	3	2	1	2	4	2	3	4	4	2	2	2	1	2	2	1	2	2	5	4	4	5	4	4	5	5	4	4	5	5	4	4	5	5	4	6	3	6	5
T1-451	2	3	1	2	1	1	2	5	5	6	1	1	2	1	1	2	1	3	2	1	1	1	1	1	1	1	1	1	5	5	5	4	5	5	4	5	5	5	5	4	5	5	5	5	4	7	7	7	6
T1-452	1	1	1	2	1	1	2	4	6	6	2	2	2	4	5	3	2	4	5	4	2	2	2	2	2	2	2	1	4	4	2	4	5	4	5	5	4	5	5	4	5	5	4	4	4	6	4	6	6
T1-453	1	1	1	3	1	1	1	5	6	6	4	4	5	5	6	4	4	5	5	5	2	1	2	1	4	1	3	1	5	5	5	5	5	5	5	5	5	5	5	5	5	4	5	5	5	6	5	6	5
T1-454	2	1	1	3	1	1	1	6	6	6	4	5	4	5	6	5	5	6	5	4	1	1	1	1	1	1	1	1	1	1	5	4	5	5	4	5	4	5	5	4	5	4	5	5	4	3	3	5	2
T1-455	2	2	1	2	1	1	1	6	4	6	5	3	4	3	3	4	3	2	3	3	3	2	2	2	3	3	2	3	4	3	4	2	4	4	4	3	4	3	3	4	4	3	2	3	3	5	5	5	3
T1-456	2	2	3	4	2	1	4	4	6	7	4	5	6	4	5	4	4	5	5	4	3	3	1	2	2	2	2	3	2	4	4	2	4	2	2	4	2	4	4	5	3	4	2	4	3	6	3	3	5
T1-457	1	2	2	2	1	1	2	5	6	5	5	5	5	5	5	5	6	4	5	6	2	1	1	1	2	1	3	2	4	5	4	4	5	5	4	4	4	4	4	5	4	4	4	5	4	6	5	6	5
T1-459	2	1	1	3	1	1	1	6	6	6	4	5	4	5	6	5	5	6	5	4	1	1	1	1	1	1	1	1	1	1	5	4	5	5	4	5	4	5	5	4	5	4	5	5	4	3	6	6	3
T1-46	1	1	1	2	1	2	2	2	2	2	2	2	5	4	3	2	2	2	5	4	4	3	2	3	3	3	3	4	4	3	4	4	4	2	2	3	4	2	4	4	3	4	4	3	2	3	5	4	4
T1-460	1	1	1	2	1	1	1	6	2	2	1	1	2	3	1	1	2	2	2	4	3	4	1	3	3	4	4	3	4	3	3	2	3	2	3	2	2	4	3	2	2	4	1	3	4	3	5	5	3
T1-461	1	3	1	1	2	1	4	4	6	6	5	5	4	5	4	6	4	5	6	4	2	1	2	2	2	1	2	2	4	4	5	5	3	5	5	4	4	4	4	5	3	5	4	5	4	5	2	6	5
T1-462	2	2	1	1	1	1	1	4	5	8	5	4	5	6	5	4	5	4	5	4	2	1	1	1	2	1	2	1	5	4	5	4	5	4	5	4	5	4	5	4	5	4	5	4	5	7	6	6	6
T1-463	2	1	1	3	1	1	1	6	6	6	4	5	4	5	6	5	5	6	5	4	1	1	1	1	1	1	1	1	1	1	5	4	5	5	4	5	4	5	5	4	5	4	5	5	4	3	7	7	2
T1-464	1	2	1	3	1	1	2	4	4	4	1	2	2	1	1	3	2	3	2	2	1	1	1	1	1	1	1	1	4	5	4	5	5	4	5	5	4	5	5	4	5	4	5	5	4	3	7	7	2
T1-465	1	2	2	2	1	2	1	2	5	3	3	4	5	4	4	4	4	5	5	3	3	4	3	2	3	2	3	3	4	2	2	2	2	2	4	4	4	4	3	4	4	3	4	4	4	6	3	5	5
T1-466	1	3	1	1	2	1	3	5	5	7	5	6	6	4	5	4	6	4	5	6	1	2	2	2	1	2	1	2	5	4	5	4	5	3	4	5	5	4	4	5	4	5	5	4	5	6	2	6	4
T1-468	2	1	2	4	2	1	1	5	2	5	4	1	5	6	6	4	4	6	5	2	2	1	1	1	1	2	2	2	4	5	5	4	5	5	4	5	4	4	5	5	5	4	5	5	4	6	4	5	5
T1-469	2	1	1	3	1	1	1	6	6	6	4	5	4	5	6	5	5	6	5	4	1	1	1	1	1	1	1	1	1	1	5	4	5	5	4	5	4	5	5	4	5	4	5	5	4	3	7	7	2
T1-47	1	1	1	2	1	2	2	2	2	2	2	2	5	4	3	2	2	2	5	4	4	3	2	3	3	3	3	4	4	3	4	4	4	2	2	3	4	2	4	4	3	4	4	3	2	3	7	4	2
T1-470	1	2	1	2	1	1	2	6	8	8	5	5	6	4	5	6	4	6	5	4	3	3	2	4	2	2	3	4	4	4	5	4	5	4	5	4	5	4	5	3	4	5	5	4	5	6	5	5	4
T1-471	1	2	1	2	1	1	3	5	6	6	4	2	3	3	4	3	5	2	3	2	3	2	2	2	3	3	3	3	3	2	4	2	4	3	2	4	2	3	2	4	2	3	2	5	2	5	3	5	3
T1-472	2	1	2	4	2	1	3	3	7	8	5	5	6	6	6	6	6	6	6	5	4	3	2	4	4	3	4	3	3	1	1	1	1	1	1	2	2	1	4	1	2	1	1	1	1	4	3	3	3
T1-473	2	3	1	4	2	1	1	6	6	6	3	4	2	4	4	4	3	5	4	3	2	1	1	2	2	1	2	1	5	4	5	5	5	4	4	5	4	4	4	5	5	5	5	5	4	6	7	6	5
T1-474	2	1	1	3	1	1	1	6	6	6	4	5	4	5	6	5	5	6	5	4	1	1	1	1	1	1	1	1	1	1	5	4	5	5	4	5	4	5	5	4	5	4	5	5	4	3	7	7	2
T1-475	1	2	1	3	1	1	2	5	2	2	3	3	4	4	4	3	4	4	4	3	2	2	2	2	3	2	2	2	4	4	5	4	5	4	4	5	4	5	4	4	5	4	5	5	4	5	7	6	4
T1-476	1	2	1	1	2	1	2	6	5	4	4	3	5	4	3	4	3	4	4	4	3	2	2	3	3	2	3	3	3	4	2	3	3	2	3	2	3	2	2	3	2	2	3	3	4	5	4	4	4
T1-477	2	1	1	3	1	1	1	6	6	6	4	5	4	5	6	5	5	6	5	4	1	1	1	1	1	1	1	1	1	1	5	4	5	5	4	5	4	5	5	4	5	4	5	5	4	3	7	7	2
T1-478	2	1	1	3	1	1	1	7	5	3	4	5	4	6	6	6	5	6	6	6	2	1	1	1	1	1	1	1	5	5	5	5	5	5	5	5	5	5	5	5	5	5	5	5	5	6	7	7	5
T1-479	2	2	1	4	2	1	1	4	7	8	4	6	4	5	6	4	5	6	6	4	3	4	4	3	4	4	3	4	5	2	1	2	1	2	2	1	2	1	2	1	2	3	1	2	1	6	2	3	5
T1-48	1	1	1	2	1	1	1	2	2	2	1	1	1	1	1	1	1	2	3	1	1	1	4	1	1	4	1	1	5	5	5	5	2	5	3	5	4	4	4	4	4	3	4	3	4	4	3	5	4
T1-480	1	2	1	2	1	1	1	5	6	6	5	4	6	5	5	5	5	5	5	4	3	2	2	3	3	2	1	3	5	5	5	5	5	5	5	5	5	4	5	5	5	4	5	5	5	7	7	7	4
T1-482	2	1	1	3	1	1	1	6	6	6	4	5	4	5	6	5	5	6	5	4	1	1	1	1	1	1	1	1	1	1	5	4	5	5	4	5	4	5	5	4	5	4	5	5	4	3	7	7	2
T1-483	2	1	1	3	1	1	1	6	6	6	4	5	4	5	6	5	5	6	5	4	1	1	1	1	1	1	1	1	1	1	5	4	5	5	4	5	4	5	5	4	5	4	5	5	4	3	7	7	2
T1-484	1	1	1	3	1	1	1	5	2	4	2	1	2	5	2	1	2	5	5	1	1	1	1	1	1	1	1	2	4	5	4	5	5	4	5	5	5	5	4	5	5	4	5	5	4	6	7	7	6
T1-485	2	2	1	3	2	1	2	5	6	6	5	6	4	5	5	5	4	6	6	4	3	2	1	3	2	2	3	2	4	5	5	4	4	5	4	5	4	4	5	5	4	4	5	5	4	5	6	6	4
T1-486	2	1	1	3	1	1	1	6	6	6	4	5	4	5	6	5	5	6	5	4	1	1	1	1	1	1	1	1	1	1	5	4	5	5	4	5	4	5	5	4	5	4	5	5	4	4	5	6	4
T1-487	2	1	2	4	1	1	1	5	1	6	3	4	4	5	5	6	4	5	6	4	2	1	2	1	2	2	1	2	5	5	4	5	4	5	4	5	4	4	5	4	5	4	5	4	5	7	7	7	5
T1-488	1	3	2	2	2	1	2	5	6	6	2	1	3	1	2	2	1	3	2	1	1	1	1	1	1	1	2	2	5	5	4	5	5	4	4	5	4	5	5	4	5	4	5	5	4	6	6	6	5
T1-489	2	3	1	2	1	1	1	4	5	8	3	6	6	5	4	6	6	6	4	6	4	1	1	1	1	1	1	4	5	5	4	5	5	5	4	5	5	4	5	5	4	5	4	4	4	5	7	7	5
T1-49	2	3	2	3	1	1	1	5	2	3	1	1	2	2	2	2	2	2	2	2	1	2	1	1	1	2	1	1	4	5	5	5	5	5	5	5	5	5	5	5	5	5	5	5	5	6	6	6	5
T1-490	2	1	1	3	1	1	1	6	6	6	4	5	4	5	6	5	5	6	5	4	1	1	1	1	1	1	1	1	1	1	5	4	5	5	4	5	4	5	5	4	5	4	5	5	4	3	7	7	2
T1-491	2	1	1	3	2	1	1	6	2	4	5	2	3	1	4	2	5	6	4	6	1	1	1	2	1	3	1	3	4	5	3	5	4	2	5	5	3	5	4	5	4	5	3	5	4	5	6	6	1
T1-492	2	1	1	3	1	1	1	6	6	6	4	5	4	5	6	5	5	6	5	4	1	1	1	1	1	1	1	1	1	1	5	4	5	5	4	5	4	5	5	4	5	4	5	5	4	3	7	7	2
T1-493	2	1	1	2	1	1	1	5	5	5	3	3	2	2	1	1	2	2	4	2	1	2	2	1	1	1	1	2	5	4	4	5	5	5	5	5	5	5	5	5	5	4	5	5	5	6	6	6	5
T1-494	2	1	1	4	2	1	1	4	2	3	1	1	1	1	1	1	1	1	1	1	1	1	1	1	1	1	1	1	5	5	5	5	5	5	5	5	5	5	5	5	5	5	5	5	5	7	7	6	6
T1-495	1	1	1	2	1	1	1	5	2	4	2	1	2	2	3	3	1	4	2	1	1	1	2	1	1	2	1	4	4	5	5	4	5	5	4	5	4	5	5	4	4	4	5	4	5	6	6	7	5
T1-496	1	3	1	3	1	1	4	5	7	7	4	5	4	6	5	5	6	5	6	3	2	1	2	2	1	1	2	2	2	2	4	4	5	4	2	5	4	4	5	4	4	5	4	5	4	6	7	7	6
T1-497	2	1	1	3	1	1	1	6	6	6	4	5	4	5	6	5	5	6	5	4	1	1	1	1	1	1	1	1	1	1	5	4	5	5	4	5	4	5	5	4	5	4	5	5	4	4	6	7	3
T1-498	1	2	2	2	2	1	1	5	6	6	5	6	5	6	5	6	5	6	5	6	4	3	2	4	3	1	3	4	5	4	4	5	5	4	4	5	5	5	5	4	5	4	5	4	4	5	4	6	5
T1-5	1	3	2	4	2	1	2	5	7	7	5	5	4	5	5	5	4	5	5	5	2	1	2	3	4	1	3	3	4	4	4	4	3	5	4	5	4	4	5	4	5	4	4	5	5	6	3	6	5
T1-50	2	3	2	3	1	1	2	5	6	6	4	4	4	5	4	5	4	5	5	4	2	2	2	2	2	2	2	3	4	4	5	4	4	4	4	5	4	5	5	4	5	4	5	5	4	6	3	3	5
T1-500	1	1	2	4	1	1	1	5	6	6	5	4	6	4	5	5	4	6	6	5	4	3	3	3	3	1	3	3	2	2	2	1	1	3	2	1	3	1	1	3	3	2	3	3	2	5	3	5	5
T1-501	1	1	1	3	1	1	2	5	6	6	2	3	2	1	2	1	2	3	2	1	2	1	2	2	1	1	2	1	4	5	4	5	5	4	4	5	4	5	5	4	4	5	4	5	4	7	7	7	6
T1-502	2	1	1	3	1	1	1	6	6	6	4	5	4	5	6	5	5	6	5	4	1	1	1	1	1	1	1	1	1	1	5	4	5	5	4	5	4	5	5	4	5	4	5	5	4	3	7	7	2
T1-503	2	3	2	2	2	1	4	3	7	7	4	5	3	4	5	4	4	6	4	3	3	3	1	3	2	2	4	4	2	3	2	3	2	2	1	2	2	2	4	2	4	2	1	2	2	6	4	4	5
T1-505	2	3	2	4	1	1	1	4	6	6	4	5	4	3	5	5	4	5	6	4	3	2	2	2	3	3	2	3	4	5	4	4	5	4	4	5	4	5	5	4	5	4	4	5	4	6	7	7	5
T1-506	1	1	2	4	1	1	1	7	3	5	1	1	1	1	2	1	1	4	2	2	1	1	1	2	1	2	1	1	5	5	5	5	5	5	5	4	5	5	5	5	4	5	5	5	5	7	7	7	5
T1-507	2	1	1	3	1	1	1	6	6	6	4	5	4	5	6	5	5	6	5	4	1	1	2	1	1	1	1	1	1	2	5	4	5	5	4	5	4	5	5	5	5	4	5	5	4	3	7	7	2
T1-508	2	1	1	3	2	1	2	5	5	6	5	6	4	5	5	6	4	6	6	5	3	3	3	3	3	3	4	3	2	4	5	2	4	4	2	5	2	5	5	4	5	2	4	5	2	6	6	6	5
T1-509	2	1	1	2	2	1	1	5	5	5	1	2	1	1	2	2	3	2	2	1	2	2	1	2	3	1	2	2	5	5	5	4	5	5	5	5	4	5	5	4	4	5	4	5	5	7	7	7	6
T1-51	1	1	1	2	1	2	2	2	2	2	2	2	5	4	3	2	2	2	5	4	4	3	2	3	3	3	3	4	4	3	4	4	4	2	2	3	4	2	4	4	3	4	4	3	2	3	7	3	2
T1-510	1	2	2	2	2	1	1	6	2	4	4	5	6	4	3	2	1	4	6	5	2	1	2	2	3	1	1	2	4	5	5	4	5	4	3	5	4	5	4	4	5	3	5	3	5	6	3	7	6
T1-511	1	1	1	3	1	1	2	5	6	6	2	3	2	1	2	1	2	3	2	1	2	1	2	2	1	1	2	1	4	5	4	5	5	4	4	5	4	5	5	4	4	5	4	5	4	7	7	7	5
T1-512	1	1	1	2	1	1	1	6	5	6	6	5	4	5	5	5	6	5	5	6	3	1	1	2	2	1	2	1	3	4	3	4	4	4	5	5	5	4	5	5	5	4	5	5	3	4	4	4	3
T1-513	1	1	1	3	2	1	1	6	1	1	2	3	1	4	1	4	6	5	5	6	1	2	2	1	2	1	1	1	4	5	4	5	4	5	5	5	4	5	5	4	5	4	5	5	3	6	6	6	6
T1-514	1	2	2	3	1	1	2	3	2	5	5	6	5	6	4	5	6	5	6	6	2	1	2	1	2	1	2	2	5	4	5	5	4	5	5	4	5	5	4	5	4	5	4	5	4	6	7	7	5
T1-515	2	1	1	3	1	1	2	5	6	6	2	3	2	1	2	1	2	3	2	1	2	1	2	2	1	1	2	1	4	5	4	5	5	4	4	5	4	5	5	4	4	5	4	5	4	7	7	6	6
T1-517	1	1	1	3	2	1	1	5	5	5	1	2	3	2	3	2	2	1	2	1	2	2	1	2	2	2	2	1	5	5	4	4	4	4	5	4	5	5	5	4	5	4	5	4	5	7	6	7	6
T1-518	2	3	1	2	2	1	1	3	3	2	5	4	5	6	6	6	5	6	5	6	2	1	1	1	2	1	2	1	5	5	5	4	5	5	4	5	4	5	4	5	5	4	5	5	4	6	6	6	5
T1-519	1	3	1	1	1	1	3	6	7	7	4	5	6	5	5	5	6	5	5	5	2	2	2	2	2	2	2	2	3	4	4	3	5	4	4	4	4	5	5	4	4	4	4	5	4	5	3	4	4
T1-520	2	2	1	4	1	1	1	6	5	5	4	4	2	5	5	5	4	6	5	5	2	1	1	2	1	1	1	1	4	5	5	5	4	5	5	5	4	5	4	5	4	4	5	4	4	7	6	6	6
T1-521	2	1	1	3	1	1	2	5	6	6	2	3	2	1	2	1	2	3	2	1	2	1	2	2	1	1	2	1	4	5	4	5	5	4	4	5	4	5	5	4	4	5	4	5	4	7	7	7	6
T1-522	1	1	3	2	1	1	1	6	2	2	2	2	2	2	2	2	3	2	2	2	1	1	1	1	1	1	1	1	4	4	4	4	4	4	4	4	4	4	4	4	4	4	4	4	4	5	6	6	5
T1-523	1	1	1	4	1	1	1	6	2	2	1	2	4	2	1	1	3	3	4	1	1	1	1	3	2	1	1	1	5	5	4	5	5	4	5	5	4	5	5	4	5	5	4	5	4	7	7	6	5
T1-525	1	2	2	4	1	1	1	4	2	2	2	1	2	1	2	2	1	2	3	1	2	3	1	2	1	4	1	2	5	4	4	5	5	4	4	5	4	5	4	4	5	5	4	5	4	7	7	7	6
T1-526	2	3	1	3	1	1	1	5	6	6	1	1	1	5	5	6	1	4	5	2	1	1	1	1	1	1	1	1	4	4	5	5	4	5	4	5	5	4	5	4	5	3	5	5	4	6	7	7	5
T1-527	1	1	1	3	1	1	2	5	6	6	2	3	2	1	2	1	2	3	2	1	2	1	2	2	1	1	2	1	4	5	4	5	5	4	4	5	4	5	5	4	4	5	4	5	4	7	7	7	6
T1-528	1	2	1	2	2	1	2	4	6	6	2	4	5	2	2	2	1	2	3	2	1	2	1	3	2	2	1	4	5	4	4	5	4	2	5	5	4	5	4	5	5	4	4	5	5	6	2	7	5
T1-529	1	2	2	2	2	1	1	3	7	7	2	1	1	3	3	2	2	4	4	2	2	1	2	2	2	1	3	2	4	5	5	4	5	5	5	4	4	5	4	5	5	5	4	4	4	6	5	7	5
T1-53	1	1	1	2	1	2	2	2	2	2	2	2	5	4	3	2	2	2	5	4	4	3	3	3	3	3	3	4	4	3	4	4	4	2	2	4	4	2	4	4	3	4	4	3	2	3	7	3	2
T1-530	2	1	1	4	1	1	1	6	2	2	1	2	4	2	1	1	2	3	4	1	1	1	1	3	1	1	1	1	5	4	4	5	5	4	5	5	4	5	5	4	5	5	4	5	4	7	7	6	5
T1-531	2	3	1	3	2	1	1	6	5	4	4	5	5	5	4	4	4	5	5	5	3	2	2	3	3	2	2	3	2	4	4	4	2	4	2	4	4	3	4	4	2	4	2	3	4	6	2	2	5
T1-532	2	1	1	3	1	1	2	5	6	6	2	3	2	1	2	1	2	3	2	1	2	1	2	2	1	1	2	1	4	5	4	5	5	4	4	5	4	5	5	4	4	5	4	5	4	5	5	7	5
T1-533	2	3	1	2	2	2	3	4	7	7	5	6	5	6	5	6	5	4	6	4	4	3	3	4	3	3	4	3	2	4	4	2	4	5	4	4	5	4	5	4	5	3	4	5	4	6	3	3	5
T1-534	2	2	3	2	1	1	2	5	2	6	4	5	3	5	5	5	3	5	4	5	2	1	2	2	2	2	1	1	5	5	5	4	4	4	5	4	5	4	5	4	5	4	4	5	4	6	4	6	5
T1-535	1	1	1	3	1	1	1	6	8	8	5	6	4	5	6	5	5	6	5	4	2	2	2	3	4	2	3	3	4	4	5	5	5	4	5	4	4	3	5	4	5	4	5	4	5	5	3	6	4
T1-536	1	1	1	3	1	1	2	5	6	6	2	3	2	1	2	1	2	3	2	1	2	1	2	2	1	1	2	1	4	5	4	5	5	4	4	5	4	5	5	4	4	5	4	5	4	7	7	7	6
T1-537	1	1	1	3	1	1	2	5	6	6	2	3	2	1	2	1	2	3	2	1	2	1	2	2	1	1	2	1	4	5	4	5	5	4	4	5	4	5	5	4	4	5	4	5	4	7	7	7	6
T1-538	2	1	1	3	1	1	2	5	6	6	2	3	2	1	2	1	2	3	2	1	2	1	2	2	1	1	2	1	4	5	4	5	5	4	4	5	4	5	5	4	4	5	4	5	4	7	7	7	6
T1-539	1	2	1	3	1	1	1	7	2	3	1	1	1	1	1	1	1	1	1	1	1	1	1	1	1	1	1	1	5	4	5	5	4	5	5	5	5	4	5	5	5	5	5	5	5	7	7	7	6
T1-54	1	1	1	2	1	2	2	2	2	2	2	2	5	4	3	2	2	2	5	4	4	3	2	3	3	2	3	4	4	3	4	4	4	2	2	3	3	2	4	4	3	4	4	3	2	3	7	4	2
T1-541	2	2	1	2	2	1	2	2	8	6	4	5	4	5	5	6	4	4	6	4	2	2	1	2	2	2	2	4	4	5	4	5	4	5	5	4	5	5	4	4	5	4	5	4	4	6	4	6	5
T1-542	2	3	1	4	1	1	2	5	6	8	5	6	3	6	4	3	5	4	5	4	1	1	1	2	1	1	1	1	5	5	5	5	5	5	5	5	5	5	5	5	5	5	5	5	5	6	3	5	5
T1-545	1	1	1	3	1	1	1	6	6	6	4	5	4	5	5	6	5	6	5	5	2	1	1	1	1	1	1	1	4	5	5	4	5	5	4	5	5	4	5	4	5	4	5	5	4	3	6	7	2
T1-546	2	3	1	3	2	1	3	4	6	4	5	6	5	4	4	6	5	6	5	6	2	2	1	1	1	2	2	2	4	4	4	5	5	4	5	4	4	5	5	5	4	5	5	4	5	6	6	7	5
T1-547	1	1	1	3	1	1	1	6	6	6	4	5	4	5	5	6	5	6	5	5	2	1	1	1	1	1	1	1	4	5	5	4	5	5	4	5	5	4	5	4	5	4	5	5	4	3	6	7	2
T1-548	1	1	1	3	1	1	1	6	6	6	4	5	4	5	5	6	5	6	5	5	2	1	1	1	1	1	1	1	4	5	5	4	5	5	4	5	5	4	5	4	5	4	5	5	4	3	6	7	2
T1-549	1	1	1	3	1	1	1	6	6	6	4	5	4	5	5	6	5	6	5	5	2	1	1	1	1	1	1	1	4	5	5	4	5	5	4	5	5	4	5	4	5	4	5	5	4	3	6	7	2
T1-55	1	1	1	2	1	2	2	2	2	2	2	2	5	4	3	2	2	2	5	4	4	3	3	3	3	3	3	4	4	3	4	4	4	2	2	3	4	2	4	4	3	4	4	3	2	3	7	4	2
T1-550	1	1	1	3	1	1	1	6	6	6	4	5	4	5	5	6	5	6	5	5	2	1	1	1	1	1	1	1	4	5	5	4	5	5	4	5	5	4	5	4	5	4	5	5	4	3	6	7	2
T1-551	1	1	1	2	1	1	1	6	8	8	5	6	5	6	4	6	4	4	5	6	3	2	1	2	3	2	2	3	4	5	5	4	5	5	4	5	4	4	5	3	4	5	5	3	4	5	4	7	4
T1-552	1	2	1	2	2	2	1	5	5	4	4	4	6	5	6	6	6	5	5	6	3	1	1	1	1	1	1	2	5	5	5	5	5	4	5	4	5	4	5	5	4	5	4	5	4	5	7	7	5
T1-553	1	3	1	3	2	2	4	3	7	7	6	6	6	6	5	4	6	6	6	6	4	4	2	3	3	2	3	3	2	2	2	2	2	2	2	2	2	2	2	2	2	4	2	2	2	4	4	5	3
T1-554	1	1	1	3	1	1	1	6	6	6	4	5	4	5	5	6	5	6	5	5	2	1	1	1	1	1	1	1	4	5	5	4	5	5	4	5	5	4	5	4	5	4	5	5	4	3	6	7	2
T1-555	1	2	1	2	1	1	1	5	2	2	5	4	5	5	3	4	3	4	4	5	2	2	2	2	1	3	1	2	4	5	4	4	5	4	4	5	4	4	5	4	4	5	4	4	5	6	6	7	5
T1-556	1	1	1	3	1	1	1	6	6	6	4	5	4	5	5	6	5	6	5	5	2	1	1	1	1	1	1	1	4	5	5	4	5	5	4	5	5	4	5	4	5	4	5	5	4	3	6	7	2
T1-557	2	2	1	4	2	1	2	5	6	7	5	6	4	6	6	5	5	4	5	5	4	3	2	4	4	3	3	3	2	4	5	4	4	4	2	5	4	4	5	2	4	5	2	4	4	6	3	4	5
T1-558	1	1	1	3	1	1	1	6	6	6	4	4	4	5	5	6	5	6	4	5	2	1	1	1	1	1	1	1	4	5	5	4	5	5	4	5	5	4	5	4	5	4	5	5	4	3	6	7	2
T1-559	1	1	1	3	1	1	1	6	6	6	4	5	4	5	5	6	5	6	5	5	2	1	1	1	1	1	1	1	4	5	5	4	5	5	4	5	5	4	5	4	5	4	5	5	4	3	6	7	2
T1-56	1	1	1	2	1	2	2	2	2	2	2	2	5	4	3	2	2	2	5	5	4	3	2	3	3	2	3	4	4	3	4	4	4	2	2	3	4	2	4	4	3	4	4	3	2	3	7	4	2
T1-560	1	1	2	2	1	2	2	4	3	1	3	3	3	2	1	4	4	4	4	3	2	1	3	2	2	2	4	2	3	3	4	3	3	3	5	3	4	4	5	5	4	4	4	4	5	2	6	3	2
T1-561	1	1	1	3	1	1	1	6	6	6	4	5	4	5	5	6	5	6	5	5	2	1	1	1	1	1	1	1	4	5	5	4	5	5	4	5	5	4	5	4	5	4	5	5	4	3	6	5	2
T1-562	2	1	1	4	2	1	3	3	8	8	5	6	4	5	5	6	4	5	4	3	2	1	2	2	2	2	2	1	4	5	4	4	5	4	4	5	4	4	4	5	3	4	4	4	4	6	4	5	5
T1-563	1	1	3	3	2	1	2	5	2	5	2	1	2	1	2	1	1	3	2	1	1	1	1	1	1	2	1	1	4	5	5	5	4	5	5	4	5	5	4	2	5	4	5	5	5	3	5	7	2
T1-564	1	1	1	3	1	1	1	6	6	6	4	5	4	5	5	6	5	6	5	5	2	1	1	1	1	1	1	1	4	5	5	4	5	5	4	5	5	4	5	4	5	4	5	5	4	3	6	7	2
T1-565	1	3	2	2	1	1	3	2	7	7	4	4	5	3	3	3	2	5	5	5	2	2	2	2	2	2	2	2	4	4	4	4	5	5	5	5	5	5	5	5	5	5	5	5	5	6	6	6	5
T1-566	1	1	1	3	1	1	1	6	6	6	4	5	4	5	5	6	5	6	5	5	2	1	1	1	1	1	1	1	4	5	5	4	5	5	4	5	5	4	5	4	5	4	5	5	4	3	6	7	2
T1-567	2	3	1	1	2	1	4	3	7	7	6	5	6	5	5	4	5	6	6	5	3	2	2	3	3	2	2	2	4	5	4	4	4	3	3	4	4	5	5	4	5	3	4	4	4	6	2	4	5
T1-568	1	1	1	3	1	1	1	6	6	6	4	5	4	5	5	6	5	6	5	5	2	1	1	1	1	1	1	1	4	5	5	4	5	5	4	5	5	4	5	4	5	4	5	5	4	3	6	7	2
T1-569	1	1	1	2	1	1	2	5	8	6	5	6	5	4	6	5	4	4	6	5	4	3	1	2	3	1	3	2	4	5	4	4	5	5	4	5	5	4	5	3	4	5	5	5	4	6	3	5	5
T1-57	1	1	1	2	1	2	2	2	2	2	2	2	5	4	3	2	2	2	5	4	4	3	2	3	3	3	3	4	4	3	4	4	4	2	2	3	4	2	4	4	3	4	4	3	2	3	7	4	2
T1-570	2	2	2	2	1	2	4	3	7	7	5	5	4	5	4	5	3	4	4	5	2	2	1	2	2	1	2	3	1	2	4	4	5	5	4	4	5	5	4	4	5	4	5	4	4	7	6	6	6
T1-571	1	1	1	3	1	1	1	6	6	6	4	5	4	5	5	6	5	6	5	5	2	1	1	1	1	1	1	1	4	5	5	4	5	5	4	5	5	4	5	4	5	4	5	5	4	3	6	7	2
T1-572	1	1	1	2	2	1	1	4	2	3	5	4	5	5	4	6	6	5	4	5	3	2	2	1	1	1	2	3	2	5	4	5	4	5	4	5	5	4	4	5	4	5	5	4	5	6	7	7	5
T1-574	1	1	1	3	1	1	1	6	6	6	4	5	4	5	5	6	5	6	5	5	2	1	1	1	1	1	1	1	4	5	5	4	5	5	4	5	5	4	5	4	5	4	5	5	4	3	6	7	2
T1-575	2	3	1	1	2	1	3	5	8	8	5	6	4	6	5	6	6	5	5	4	3	3	3	3	3	3	3	3	1	3	4	2	4	2	2	4	3	4	5	4	4	2	4	5	2	5	2	2	4
T1-576	1	1	1	3	1	1	1	6	6	6	4	4	4	5	5	6	5	6	4	5	2	1	1	1	1	1	1	1	4	5	5	4	5	5	4	5	5	4	5	4	5	4	5	5	4	3	6	7	2
T1-577	2	3	3	3	2	1	4	5	6	6	5	4	5	5	6	5	4	5	6	5	2	1	1	2	2	1	2	2	4	5	4	5	4	4	5	4	5	4	5	4	5	4	4	5	4	7	2	2	6
T1-578	1	1	1	2	1	1	1	6	5	8	1	1	2	1	1	1	2	5	4	3	1	1	1	1	1	1	1	1	4	4	5	5	4	5	5	4	5	5	5	4	5	4	5	5	5	7	7	7	5
T1-58	1	1	1	2	1	2	2	2	2	2	2	2	5	4	3	2	2	2	5	4	4	3	2	3	3	2	3	4	4	3	4	4	4	2	2	3	3	2	4	4	3	4	4	3	2	3	7	4	2
T1-580	1	2	2	2	1	1	2	4	2	3	6	2	3	5	6	5	4	4	5	5	3	3	2	2	2	4	2	2	3	5	4	5	5	5	5	5	5	4	4	3	2	4	5	5	5	6	2	6	5
T1-583	2	1	3	2	1	2	1	3	2	2	6	6	5	5	4	6	3	6	5	3	2	3	2	3	3	2	3	2	2	3	3	2	3	4	5	2	2	4	3	2	3	2	3	3	2	4	4	5	3
T1-584	2	1	3	2	1	2	1	3	2	2	6	6	5	5	4	6	3	6	5	3	2	3	2	3	3	2	3	2	2	3	3	2	3	4	5	2	2	4	3	2	3	2	3	3	2	4	4	5	3
T1-585	2	1	3	2	1	2	1	3	2	2	6	6	5	5	4	6	3	6	5	3	2	3	2	3	3	2	3	2	2	3	3	2	3	4	5	2	2	4	3	2	3	2	3	3	2	4	4	5	3
T1-586	2	1	3	2	1	2	1	3	2	2	6	6	5	5	4	6	3	6	5	3	2	3	2	3	3	2	3	2	2	3	3	2	3	4	5	2	2	4	3	2	3	2	3	3	2	5	3	5	4
T1-587	2	1	3	2	1	2	1	3	2	2	6	6	5	5	4	6	3	6	5	3	2	3	2	3	3	2	3	2	2	3	3	2	3	4	5	2	2	4	3	2	3	2	3	3	2	5	3	5	4
T1-588	2	1	3	3	1	2	1	3	2	2	6	6	5	5	4	6	3	6	5	3	2	3	2	3	3	2	3	2	2	3	3	2	3	4	5	2	2	4	3	2	3	2	3	3	2	5	3	5	4
T1-589	2	1	3	2	1	2	1	3	2	2	6	6	5	5	4	6	3	6	5	3	2	3	2	3	3	2	3	2	2	3	3	2	3	4	5	2	2	4	3	2	3	2	3	3	2	5	3	5	4
T1-59	1	1	1	2	1	2	2	2	2	2	2	2	5	4	3	2	2	2	5	4	4	3	2	3	3	2	3	4	4	3	4	4	4	2	2	3	4	2	4	4	3	4	4	3	2	3	4	4	3
T1-590	2	1	2	2	1	2	1	3	2	2	6	6	5	5	4	6	3	6	5	3	2	3	2	3	3	2	3	2	2	3	3	2	3	4	5	2	2	4	3	2	3	2	3	3	2	5	3	5	4
T1-591	2	1	2	2	1	2	1	3	2	2	6	6	5	5	4	6	3	6	5	3	2	3	2	3	3	2	3	2	2	3	3	2	3	4	5	2	2	4	3	2	3	2	3	3	2	5	3	5	4
T1-592	2	1	2	2	1	2	1	3	2	2	6	6	5	5	4	6	3	6	5	3	2	3	2	3	3	2	3	2	2	3	3	2	3	4	5	2	2	4	3	2	3	2	3	3	2	5	3	5	4
T1-593	2	1	2	2	1	2	1	3	2	2	6	6	5	5	4	6	3	6	5	3	2	3	2	3	3	2	3	2	2	3	3	2	3	4	5	2	2	4	3	2	3	2	3	3	2	5	3	5	4
T1-594	2	1	2	2	1	2	1	3	2	2	6	6	5	5	4	6	3	6	5	3	2	3	2	3	3	2	3	2	2	3	3	2	3	4	5	2	2	4	3	2	3	2	3	3	2	5	3	5	4
T1-595	2	1	2	2	1	2	1	3	2	2	6	6	5	5	4	6	3	6	5	3	2	3	2	3	3	2	3	2	2	3	3	2	3	4	5	2	2	4	3	2	3	2	3	3	2	5	3	5	4
T1-596	2	1	2	2	1	2	1	3	2	2	6	6	5	5	4	6	3	6	5	3	2	3	2	3	3	2	3	2	2	3	3	2	3	4	5	2	2	4	3	2	3	2	3	3	2	5	3	5	4
T1-597	2	1	2	2	1	2	1	3	2	2	6	6	5	5	4	6	3	6	5	3	2	3	2	3	3	2	3	2	2	3	3	2	3	4	5	2	2	4	3	2	3	2	3	3	2	5	3	5	4
T1-598	2	1	2	2	1	2	1	3	2	2	6	6	5	5	4	6	3	6	5	3	2	3	2	3	3	2	3	2	2	3	3	2	3	4	5	2	2	4	3	2	3	2	3	3	2	5	3	5	4
T1-599	2	1	2	2	1	2	1	3	2	2	6	6	5	5	4	6	3	6	5	3	2	3	2	3	3	2	3	2	2	3	3	2	3	4	5	2	2	4	3	2	3	2	3	3	2	5	3	5	4
T1-6	1	1	1	4	2	3	1	7	2	4	2	2	1	1	2	3	5	6	5	3	1	2	2	1	1	3	2	1	4	5	5	4	2	5	4	1	2	4	1	4	2	4	4	1	4	6	7	4	5
T1-60	1	1	1	2	1	2	2	2	2	2	2	2	5	4	3	2	2	2	5	4	4	3	2	3	3	3	3	4	4	3	4	4	4	2	2	3	4	2	4	4	3	4	4	3	2	3	4	3	3
T1-600	2	1	2	2	1	2	1	3	2	2	6	6	5	5	4	6	3	6	5	3	2	3	2	3	3	2	3	2	2	3	3	2	3	4	5	2	2	4	3	2	3	2	3	3	2	5	3	5	4
T1-601	2	1	2	2	1	2	1	3	2	2	6	6	5	5	4	6	3	6	5	3	2	3	2	3	3	2	3	2	2	3	3	2	3	4	5	2	2	4	3	2	3	2	3	3	2	5	3	5	4
T1-602	2	1	2	2	1	2	1	3	2	2	6	6	5	5	4	6	3	6	5	3	2	3	2	3	3	2	3	2	2	3	3	2	3	4	5	2	2	4	3	2	3	2	3	3	2	5	3	5	4
T1-603	2	1	2	2	1	2	1	3	2	2	6	6	5	5	4	6	3	6	5	3	2	3	2	3	3	2	3	2	2	3	3	2	3	4	5	2	2	4	3	2	3	2	3	3	2	5	3	5	4
T1-604	2	1	2	2	1	2	1	3	2	2	6	6	5	5	4	6	3	6	5	3	2	3	2	3	3	2	3	2	2	3	3	2	3	4	5	2	2	4	3	2	3	2	3	3	2	5	3	5	4
T1-605	2	1	2	2	1	2	1	3	2	2	6	6	5	5	4	6	3	6	5	3	2	3	2	3	3	2	3	2	2	3	3	2	3	4	5	2	2	4	3	2	3	2	3	3	2	5	3	5	4
T1-606	2	1	2	2	1	2	1	3	2	2	6	6	5	5	4	6	3	6	5	3	2	3	2	3	3	2	3	2	2	3	3	2	3	4	5	2	2	4	3	2	3	2	3	3	2	5	3	5	4
T1-607	2	1	2	2	1	2	1	3	2	2	6	6	5	5	4	6	3	6	5	3	2	3	2	3	3	2	3	2	2	3	3	2	3	4	5	2	2	4	3	2	3	2	3	3	2	5	3	5	4
T1-608	1	1	1	3	2	1	1	5	1	2	6	5	5	5	6	5	5	6	6	5	3	4	2	3	4	3	3	4	1	1	1	2	1	1	2	2	1	1	1	2	1	2	1	2	1	2	1	2	1
T1-609	2	3	3	4	2	1	4	3	7	7	5	5	5	5	5	5	5	5	5	5	3	3	2	3	3	2	3	3	3	3	3	4	4	3	3	3	4	4	4	4	4	4	3	4	5	5	6	6	4
T1-61	1	1	1	2	1	2	2	2	2	2	2	2	5	4	3	2	2	2	5	4	4	3	2	3	3	3	3	4	4	3	4	4	4	2	2	3	4	2	4	4	3	4	4	3	2	3	4	3	3
T1-62	1	1	1	2	1	2	2	2	2	2	2	2	5	4	3	2	2	2	5	4	4	3	2	3	3	2	3	4	4	3	4	4	4	2	2	3	3	2	4	4	3	4	4	3	2	4	4	4	3
T1-63	1	1	1	2	1	2	2	2	2	2	2	2	5	4	3	2	2	2	5	5	4	3	2	3	3	2	3	4	4	3	4	4	4	2	2	3	3	2	4	4	3	4	4	3	2	4	4	4	3
T1-64	1	1	1	2	1	2	2	2	2	2	2	2	5	4	3	2	2	2	5	4	4	3	2	3	3	3	3	4	4	3	4	4	4	2	2	3	4	2	4	4	3	4	4	3	2	3	4	4	3
T1-65	1	1	1	2	1	2	2	2	2	2	2	2	5	4	3	2	2	2	5	4	4	3	2	3	3	3	3	4	4	3	4	4	4	2	2	3	4	2	4	4	3	4	4	3	2	3	4	3	3
T1-66	1	1	1	2	1	2	2	2	2	2	2	2	5	4	3	2	2	2	5	4	4	3	2	3	3	3	3	4	4	3	4	4	4	2	2	3	4	2	4	4	3	4	4	3	2	3	4	4	3
T1-67	1	1	1	2	1	2	2	2	2	2	2	2	5	4	3	2	2	2	5	4	4	3	3	3	3	3	3	4	4	3	4	4	4	2	2	3	4	2	4	4	3	4	4	3	2	3	4	3	3
T1-68	1	1	1	2	1	2	2	2	2	2	2	2	5	4	3	2	2	2	5	5	4	3	2	3	3	2	3	4	4	3	4	4	4	2	2	3	4	2	4	4	3	4	4	3	2	3	4	3	3
T1-69	1	1	1	2	1	2	2	2	2	2	2	2	5	4	3	2	2	2	5	4	4	3	3	3	3	3	3	4	4	3	4	4	4	2	2	3	4	2	4	4	3	4	4	3	2	3	4	4	3
T1-7	2	1	1	1	1	2	1	5	6	4	4	6	6	5	5	6	5	5	6	4	4	4	3	4	4	4	4	3	1	1	1	2	3	2	2	1	2	2	3	1	1	1	2	3	1	2	5	2	2
T1-70	1	1	1	2	1	2	2	2	2	2	2	2	5	4	3	2	2	2	5	4	4	3	2	3	3	3	3	4	4	3	4	4	4	2	2	3	4	2	4	4	3	4	4	3	2	3	4	3	3
T1-71	1	1	1	2	1	2	2	2	2	2	2	2	5	4	3	2	2	2	5	4	4	3	2	3	3	2	3	4	4	3	4	4	4	2	2	3	4	2	4	4	3	4	4	3	2	4	4	4	3
T1-72	1	1	1	2	1	2	2	2	2	2	2	2	5	4	3	2	2	2	5	4	4	3	2	3	3	2	3	4	4	3	4	4	4	2	2	3	4	2	4	4	3	4	4	3	2	3	4	4	3
T1-73	1	1	1	2	1	2	2	2	2	2	2	2	5	4	3	2	2	2	5	4	4	3	2	3	3	3	3	4	4	3	4	4	4	2	2	3	4	2	4	4	3	4	4	3	2	3	4	3	3
T1-74	1	1	1	2	1	2	2	2	2	2	2	2	5	4	3	2	2	2	5	4	4	3	2	3	3	3	3	4	4	3	4	4	4	2	2	3	4	2	4	4	3	4	4	3	2	3	4	3	3
T1-75	1	1	1	2	1	2	2	2	2	2	2	2	5	4	3	2	2	2	5	4	4	3	2	3	3	3	3	4	4	3	4	4	4	2	2	3	4	2	4	4	3	4	4	3	2	3	4	3	3
T1-76	1	1	1	2	1	2	2	2	2	2	2	2	5	4	3	2	2	2	5	4	4	3	2	3	3	2	3	4	4	3	4	4	4	2	2	3	4	2	4	4	3	4	4	3	2	3	4	3	3
T1-77	1	1	1	2	1	2	2	2	2	2	2	2	5	4	3	2	2	2	5	5	4	3	2	3	3	2	3	4	4	3	4	4	4	2	2	3	4	2	4	4	3	4	4	3	2	3	4	4	3
T1-79	1	1	1	2	1	2	2	2	2	2	2	2	5	4	3	2	2	2	5	4	4	3	2	3	3	3	3	4	4	3	4	4	4	2	2	3	4	2	4	4	3	4	4	3	2	3	4	4	3
T1-8	1	2	1	3	1	1	1	5	6	6	5	4	5	4	5	5	6	4	5	6	2	3	3	2	3	3	3	2	3	5	4	5	4	4	5	4	5	4	4	5	4	3	3	4	5	6	5	7	5
T1-81	1	1	1	2	1	2	2	2	2	2	2	2	5	4	3	2	2	2	5	5	4	3	2	3	3	2	3	4	4	3	4	4	4	2	2	3	4	2	4	4	3	4	4	3	2	3	4	3	3
T1-82	1	1	1	2	1	2	2	2	2	2	2	2	5	4	3	2	2	2	5	4	4	3	2	3	3	3	3	4	4	3	4	4	4	2	2	3	4	2	4	4	3	4	4	3	2	3	4	4	3
T1-83	1	1	1	2	1	2	2	2	2	2	2	2	5	4	3	2	2	2	5	4	4	3	2	3	3	2	3	4	4	3	4	4	4	2	2	3	4	2	4	4	3	4	4	3	2	4	4	4	3
T1-84	1	1	1	2	1	2	2	2	2	2	2	2	5	4	3	2	2	2	5	4	4	3	2	3	3	2	3	4	4	3	4	4	4	2	2	3	4	2	4	4	3	4	4	3	2	3	4	4	3
T1-85	1	1	1	2	1	2	2	2	2	2	2	2	5	4	3	2	2	2	5	5	4	3	2	3	3	2	3	4	4	3	4	4	4	2	2	3	3	2	4	4	3	4	4	3	2	4	4	4	3
T1-86	1	1	1	2	1	2	2	2	2	2	2	2	5	4	3	2	2	2	5	4	4	3	2	3	3	3	3	4	4	3	4	4	4	2	2	3	4	2	4	4	3	4	4	3	2	3	4	4	3
T1-87	1	1	1	2	1	2	2	2	2	2	2	2	5	4	3	2	2	2	5	4	4	3	2	3	3	3	3	4	4	3	4	4	4	2	2	3	4	2	4	4	3	4	4	3	2	3	4	3	3
T1-88	1	1	1	2	1	2	2	2	2	2	2	2	5	4	3	2	2	2	5	4	4	3	2	3	3	3	3	4	4	3	4	4	4	2	2	3	4	2	4	4	3	4	4	3	2	3	4	3	3
T1-89	1	1	1	2	1	2	2	2	2	2	2	2	5	4	3	2	2	2	5	4	4	3	2	3	3	3	3	4	4	3	4	4	4	2	2	3	4	2	4	4	3	4	4	3	2	3	4	3	3
T1-9	1	2	2	1	1	1	2	5	2	6	3	3	4	4	4	4	3	4	4	3	1	1	2	1	1	2	1	1	4	4	4	4	4	4	4	4	4	4	4	4	4	4	4	4	5	6	6	6	5
T1-90	1	1	1	2	1	2	2	2	2	2	2	2	5	4	3	2	2	2	5	4	4	3	2	3	3	3	3	4	4	3	4	4	4	2	2	3	4	2	4	4	3	4	4	3	2	3	4	3	3
T1-91	1	1	1	2	1	2	2	2	2	2	2	2	5	4	3	2	2	2	5	4	4	3	2	3	3	3	3	4	4	3	4	4	4	2	2	3	4	2	4	4	3	4	4	3	2	3	4	3	3
T1-92	1	1	1	2	1	2	2	2	2	2	2	2	5	4	3	2	2	2	5	4	4	3	2	3	3	3	3	4	4	3	4	4	4	2	2	3	4	2	4	4	3	4	4	3	2	3	4	3	3
T1-93	1	2	1	2	1	2	2	2	2	2	3	2	5	4	3	2	2	2	5	5	4	3	2	3	3	2	3	4	4	3	4	4	4	2	2	3	3	2	4	4	3	4	4	3	2	4	5	4	3
T1-94	1	1	1	2	1	2	2	2	2	2	2	2	5	4	3	2	2	2	5	4	4	3	2	3	3	2	3	4	4	3	4	4	4	2	2	3	4	2	4	4	3	4	4	3	2	4	4	4	3
T1-95	1	1	1	2	1	2	2	2	2	2	2	2	5	4	3	2	2	2	5	4	4	3	2	3	3	3	3	4	4	3	4	4	4	2	2	3	4	2	4	4	3	4	4	3	2	4	4	3	3
T1-96	1	1	1	2	1	2	2	2	2	2	2	2	5	4	3	2	1	2	5	4	4	3	3	3	3	3	3	4	4	3	5	4	4	2	2	4	4	2	4	4	3	4	4	3	2	4	4	3	3
T1-97	1	1	1	2	1	2	2	2	2	2	2	2	5	4	3	2	2	2	5	4	4	3	2	3	3	3	3	4	4	3	4	4	4	2	2	3	4	2	4	4	3	4	4	3	2	4	4	3	3
T1-98	1	1	1	2	1	2	2	2	2	2	2	2	5	4	3	2	2	2	5	4	4	3	2	3	3	3	3	4	4	3	4	4	4	2	2	3	4	2	4	4	3	4	4	3	2	4	4	3	3
T1-99	1	1	1	2	1	2	2	2	2	2	2	2	5	4	3	2	1	2	5	4	4	3	2	3	3	3	3	4	4	3	4	4	4	2	2	3	4	2	4	4	3	4	4	3	2	4	4	3	3
T2-1	1	2	2	2	1	1	3	3	7	6	5	5	5	6	4	4	5	5	5	6	2	2	2	1	2	4	1	1	4	4	5	4	5	4	5	5	4	4	3	5	5	4	5	4	5	6	5	5	5
T2-10	2	1	1	3	1	1	1	6	6	6	4	5	4	6	5	5	6	5	4	5	1	1	1	1	2	1	1	4	4	5	5	4	5	5	4	5	5	4	5	5	5	4	5	5	4	7	2	7	6
T2-100	2	1	1	3	2	1	2	5	8	5	4	4	4	4	5	4	4	5	4	4	2	3	1	2	2	1	2	2	5	4	4	4	4	4	5	4	4	4	5	4	4	4	4	4	4	5	4	5	4
T2-101	1	2	2	2	1	1	1	5	6	6	2	2	2	2	2	4	3	2	2	1	1	2	3	1	3	3	1	2	5	4	4	4	5	5	3	4	5	5	3	4	3	4	4	4	4	3	3	3	3
T2-102	1	1	1	2	2	1	2	6	5	6	2	2	2	2	2	2	2	2	2	2	1	1	1	1	1	1	1	1	5	5	5	5	5	5	5	5	5	5	5	5	5	5	5	5	5	6	3	6	5
T2-103	2	1	2	2	2	1	2	3	7	7	5	4	3	2	4	3	3	3	3	3	2	3	1	2	2	1	2	3	3	4	3	3	4	3	4	4	5	4	4	5	5	4	5	1	4	6	5	6	6
T2-104	1	1	1	4	1	1	1	7	3	3	2	2	1	2	3	3	2	3	4	1	1	2	2	2	2	2	1	2	5	4	3	4	5	4	2	4	4	4	5	2	4	4	4	4	4	7	7	7	6
T2-105	1	2	1	3	1	1	4	5	6	6	4	3	4	4	4	3	5	4	5	4	2	2	1	2	3	3	2	3	4	3	4	3	4	3	4	2	3	4	2	4	3	4	3	2	3	4	5	5	3
T2-106	1	3	1	3	2	1	1	5	2	2	2	2	2	4	4	4	2	5	5	2	2	1	2	1	1	2	1	1	4	5	5	4	5	5	5	5	4	4	5	5	4	4	5	5	5	7	6	7	6
T2-108	1	2	2	3	1	1	1	5	3	5	4	4	6	4	6	6	4	6	5	4	2	1	1	2	3	1	1	2	4	4	5	5	4	5	5	4	5	4	5	4	2	4	5	5	5	6	6	6	5
T2-11	2	3	3	3	2	3	2	6	3	2	5	3	4	4	3	5	4	5	5	4	2	3	2	2	3	3	3	2	2	5	4	4	3	4	2	4	4	4	5	4	3	3	4	4	3	5	5	5	4
T2-110	2	3	1	1	2	1	1	6	2	4	4	5	4	4	5	5	3	4	5	4	2	3	2	2	3	3	2	3	3	2	4	3	4	4	2	3	3	4	3	4	4	1	3	5	5	4	5	5	5
T2-112	1	2	1	2	1	1	2	5	5	6	5	6	5	4	5	6	5	4	5	5	2	4	4	3	4	4	3	4	2	1	2	1	1	1	2	1	2	1	2	2	3	2	2	1	2	2	6	2	1
T2-113	1	1	2	2	2	1	1	7	1	3	1	1	1	1	1	1	1	1	3	1	1	1	1	1	1	1	1	1	5	5	5	5	5	5	5	5	5	5	5	5	5	5	5	5	5	6	6	7	6
T2-114	1	2	2	2	2	1	2	6	8	6	4	4	3	3	3	3	4	4	5	4	2	2	1	2	2	1	2	2	5	4	4	4	4	5	5	5	4	4	5	5	4	5	4	4	4	6	6	6	5
T2-115	2	1	2	2	2	1	1	3	6	6	3	5	4	3	5	4	4	5	5	5	1	2	3	3	3	1	3	2	5	4	4	4	4	4	4	4	4	3	3	4	3	3	3	2	3	4	3	4	3
T2-116	1	1	1	3	2	1	2	6	6	6	5	4	2	1	3	3	4	2	6	5	1	1	2	1	1	1	1	2	5	4	5	4	5	4	5	5	4	4	4	4	4	4	5	5	3	6	5	6	6
T2-117	1	1	1	2	2	1	4	6	5	4	1	1	1	1	2	2	2	2	2	1	1	1	2	1	1	2	1	1	4	4	4	4	4	4	4	4	4	4	4	4	4	4	4	4	4	7	7	6	5
T2-118	1	3	2	2	2	1	2	4	7	8	2	2	1	1	1	1	1	1	1	1	1	1	2	1	1	1	1	1	5	5	5	5	5	5	4	5	4	5	5	5	5	5	5	5	5	7	2	3	6
T2-119	1	3	2	2	1	1	2	4	6	6	5	5	5	5	5	5	5	5	5	4	3	3	3	3	4	4	1	3	2	1	4	2	5	5	2	2	1	2	2	3	3	4	5	3	2	3	3	6	3
T2-12	2	1	1	3	1	1	1	6	6	6	4	5	4	6	5	5	6	5	4	5	1	1	1	1	2	1	1	4	4	5	5	4	5	5	4	5	5	4	5	5	5	4	5	5	4	7	1	2	6
T2-120	1	3	2	3	2	1	4	4	7	7	5	5	6	4	4	4	4	5	5	6	2	2	2	2	2	2	2	2	4	4	4	4	4	5	4	5	4	4	4	4	5	4	4	4	3	6	4	5	5
T2-121	2	2	2	3	1	1	3	3	3	1	3	3	2	2	1	1	1	1	1	3	3	2	3	2	1	3	3	2	3	3	2	2	2	1	2	2	2	2	3	3	2	3	3	3	3	3	3	4	2
T2-122	1	1	2	3	2	2	3	3	3	2	3	4	4	4	4	4	4	4	4	4	2	2	3	3	2	2	3	3	3	3	3	4	4	4	4	3	3	3	3	3	4	4	3	3	3	5	4	3	3
T2-123	1	3	1	3	1	1	1	5	3	3	5	6	5	6	5	5	6	5	6	5	3	2	2	2	1	1	2	1	4	5	5	4	5	4	5	5	5	4	5	4	5	5	5	5	4	7	5	6	6
T2-124	1	2	2	3	1	1	2	4	6	6	4	5	5	5	6	5	5	4	6	5	2	1	2	1	1	2	1	2	5	5	4	4	5	5	3	4	4	4	5	4	5	4	4	5	5	5	5	6	5
T2-125	1	1	1	3	1	1	2	2	3	3	2	2	3	3	2	3	4	4	4	4	3	3	3	3	4	2	3	3	4	4	4	2	4	3	3	3	3	2	2	2	3	3	3	1	3	5	4	5	4
T2-127	1	1	1	3	1	1	2	2	3	3	2	2	3	3	2	3	4	4	4	4	3	3	3	3	4	2	3	3	4	4	4	2	4	3	3	4	3	2	2	2	3	3	3	1	3	5	3	4	4
T2-128	1	1	1	3	1	1	2	2	3	3	2	2	3	3	2	3	4	4	4	4	3	3	3	3	4	2	3	3	4	4	4	2	4	3	3	3	3	2	2	2	3	3	3	1	3	5	4	5	4
T2-129	1	1	1	3	1	1	2	2	3	3	2	2	3	3	2	3	4	4	4	4	3	3	3	3	4	2	3	3	4	4	4	2	4	3	3	3	3	2	2	2	3	3	3	1	3	5	4	5	4
T2-13	1	1	2	2	2	2	2	3	2	3	3	2	3	3	4	4	3	3	4	3	3	3	2	2	2	2	3	2	3	2	2	2	3	3	3	3	3	3	4	4	4	3	3	4	3	3	2	3	2
T2-130	1	1	1	3	1	1	2	2	3	3	2	2	3	3	2	3	4	4	4	4	3	3	3	3	4	2	3	3	4	4	4	2	4	3	3	3	3	2	2	2	3	3	3	1	3	5	4	5	4
T2-131	1	1	1	3	1	1	2	2	3	3	2	2	3	3	2	3	4	4	4	4	3	3	3	3	4	2	3	3	4	4	4	2	4	3	3	3	3	2	2	2	3	3	3	1	3	5	3	4	4
T2-132	1	1	1	3	1	1	2	2	3	3	2	2	3	3	2	3	4	4	4	4	3	3	3	3	4	2	3	3	4	4	4	2	4	3	3	3	3	2	2	2	3	3	3	1	3	5	4	5	4
T2-133	1	1	1	3	1	1	2	2	3	3	2	2	3	3	2	3	4	4	4	4	3	3	3	3	4	3	3	3	4	4	4	2	4	3	3	4	3	2	2	2	3	3	3	1	3	5	3	4	4
T2-134	1	1	1	3	1	1	2	2	3	3	2	2	3	3	2	3	4	4	4	4	3	3	3	3	4	2	3	3	4	4	4	2	4	3	3	4	3	2	2	2	3	3	3	1	3	5	3	4	4
T2-135	1	1	1	3	1	1	2	2	3	3	2	2	3	3	2	3	4	4	4	4	3	3	3	3	4	2	3	3	4	4	3	2	4	3	3	3	3	2	2	2	3	3	3	1	3	5	4	5	4
T2-136	1	1	1	3	1	1	2	2	3	3	2	2	3	3	2	3	4	4	4	4	3	3	3	3	4	2	3	3	4	4	4	2	4	3	3	3	3	2	2	2	3	3	3	1	3	5	4	5	4
T2-137	1	1	1	3	1	1	2	2	3	3	2	2	3	3	2	3	4	4	4	4	3	3	3	3	4	2	3	3	4	4	4	2	4	3	3	3	3	2	2	2	3	3	3	1	3	5	4	5	4
T2-138	1	1	1	3	1	1	2	2	3	3	2	2	3	3	2	3	4	4	4	4	3	3	3	3	4	2	3	3	4	4	4	2	4	3	3	3	3	2	2	2	3	3	3	1	3	5	3	4	4
T2-139	1	1	1	3	1	1	2	2	3	3	2	2	3	3	2	3	4	4	4	4	3	3	3	3	4	3	3	3	4	4	4	2	4	3	3	4	3	2	2	2	3	3	3	1	3	5	3	4	4
T2-14	1	1	1	2	1	1	1	5	4	6	2	1	2	1	3	1	2	1	3	2	1	1	1	2	1	1	1	2	5	5	4	5	5	4	5	3	4	5	4	5	4	4	5	5	4	7	3	4	6
T2-140	1	1	1	3	1	1	2	2	3	3	2	2	3	3	2	3	4	4	4	4	3	3	3	3	4	2	3	3	4	4	4	2	4	3	3	3	3	2	2	2	3	3	3	1	3	5	4	5	4
T2-141	1	1	1	3	1	1	2	2	3	3	2	2	3	3	2	3	4	4	4	4	3	3	3	3	4	2	3	3	4	4	4	2	4	3	3	3	3	2	2	2	3	3	3	1	3	5	4	5	4
T2-142	1	1	1	3	1	1	2	2	3	3	2	2	3	3	2	3	4	4	4	4	3	3	3	3	4	3	3	3	4	4	4	2	4	3	3	4	3	2	2	2	3	3	3	1	3	5	3	4	4
T2-143	1	1	1	3	1	1	2	2	3	3	2	2	3	3	2	3	4	4	4	4	3	3	3	3	4	3	3	3	4	4	4	2	4	3	3	4	3	2	2	2	3	3	3	1	3	5	3	4	4
T2-144	1	1	1	3	1	1	2	2	3	3	2	2	3	3	2	3	4	4	4	4	2	3	3	3	4	3	3	3	4	4	4	2	4	3	3	4	3	2	2	2	3	3	3	1	3	5	3	4	4
T2-145	1	1	1	3	1	1	2	2	3	3	2	2	3	3	2	3	4	4	4	4	3	3	3	3	4	2	3	3	4	4	4	2	4	3	3	3	3	2	2	2	3	3	3	1	3	5	4	5	4
T2-146	1	1	1	3	1	1	2	2	3	3	2	2	3	3	2	3	4	4	4	4	3	3	3	3	4	2	3	3	4	4	4	2	4	3	3	3	3	2	2	2	3	3	3	1	3	5	4	5	4
T2-147	1	1	1	3	1	1	2	2	3	3	2	2	3	3	2	3	4	4	4	4	3	3	3	3	4	2	3	3	4	4	4	2	4	3	3	3	3	2	2	2	3	3	3	1	3	5	3	4	4
T2-148	1	1	1	3	1	1	2	2	3	3	2	2	3	3	2	3	4	4	4	4	3	3	3	3	4	2	3	3	4	4	4	2	4	3	3	3	3	2	2	2	3	3	3	1	3	5	3	4	4
T2-149	1	1	1	3	1	1	2	2	3	3	2	2	3	3	2	3	4	4	4	4	3	3	3	3	4	2	3	3	4	4	4	2	4	3	3	3	3	2	2	2	3	3	3	1	3	5	4	5	4
T2-15	1	2	1	2	1	1	1	5	6	6	2	2	5	4	4	4	4	4	5	4	1	2	2	1	1	1	1	3	5	5	4	4	5	5	5	5	4	4	5	5	5	5	5	4	5	6	5	6	4
T2-150	1	1	1	3	1	1	2	2	3	3	2	2	3	3	2	3	4	4	4	4	3	3	3	3	4	2	3	3	4	4	4	2	4	3	3	3	3	2	2	2	3	3	3	1	3	5	4	5	4
T2-151	1	1	1	3	1	1	2	2	3	3	2	2	3	3	2	3	4	4	4	4	3	3	3	3	4	2	3	3	4	4	4	2	4	3	3	3	3	2	2	2	3	3	3	1	3	5	4	5	4
T2-152	1	1	1	3	1	1	2	2	3	3	2	2	3	3	2	3	4	4	4	4	3	3	3	3	4	3	3	3	4	4	4	2	4	3	3	4	3	2	2	2	3	3	3	1	3	5	3	4	4
T2-153	1	1	1	3	1	1	2	2	3	3	2	2	3	3	2	3	4	4	4	4	3	3	3	3	4	2	3	3	4	4	4	2	4	3	3	3	3	2	2	2	3	3	3	1	3	5	4	5	4
T2-154	1	1	1	3	1	1	2	2	3	3	2	2	3	3	2	3	4	4	4	4	3	3	3	3	4	2	3	3	4	4	4	2	4	3	3	3	3	2	2	2	3	3	3	1	3	5	4	5	4
T2-155	1	1	1	3	1	1	2	2	3	3	2	2	3	3	2	3	4	4	4	4	3	3	3	3	4	2	3	3	4	4	4	2	4	3	3	3	3	2	2	2	3	3	3	1	3	5	3	4	4
T2-156	1	1	1	3	1	1	2	2	3	3	2	2	3	3	2	3	4	4	4	4	3	3	3	3	4	2	3	3	4	4	4	2	4	3	3	3	3	2	2	2	3	3	3	1	3	5	4	5	4
T2-157	1	1	1	3	1	1	2	2	3	3	2	2	3	3	2	3	4	4	4	4	3	3	3	3	4	2	3	3	4	4	4	2	4	3	3	3	3	2	2	2	3	3	3	1	3	5	4	5	4
T2-158	1	1	1	3	1	1	2	2	3	3	2	2	3	3	2	3	4	4	4	4	3	3	3	3	4	2	3	3	4	4	4	2	4	3	3	3	3	2	2	2	3	3	3	1	3	5	4	5	4
T2-159	1	1	1	3	1	1	2	2	3	3	2	2	3	3	2	3	4	4	4	4	3	3	3	3	4	2	3	3	4	4	4	2	4	3	3	4	3	2	2	2	3	3	3	1	3	5	3	4	4
T2-16	2	2	1	2	2	1	2	3	8	8	4	1	4	5	4	4	5	4	5	5	1	1	1	1	1	4	2	2	5	5	4	4	5	5	5	5	5	5	5	4	5	5	4	5	5	6	5	7	5
T2-160	1	1	1	3	1	1	2	2	3	3	2	2	3	3	2	3	4	4	4	4	3	3	3	3	4	2	3	3	4	4	4	2	4	3	3	3	3	2	2	2	3	3	3	1	3	5	4	5	4
T2-161	1	1	1	3	1	1	2	2	3	3	2	2	3	3	2	3	4	4	4	4	3	3	3	3	4	2	3	3	4	4	4	2	4	3	3	3	3	2	2	2	3	3	3	1	3	5	4	5	4
T2-162	1	1	1	3	1	1	2	2	3	3	2	2	3	3	2	3	4	4	4	4	3	3	3	3	4	2	3	3	4	4	4	2	4	3	3	3	3	2	2	2	3	3	3	1	3	5	4	5	4
T2-163	1	2	1	3	1	1	1	4	6	8	4	4	3	4	3	4	4	4	3	3	2	2	2	2	4	2	3	3	2	3	2	3	3	3	4	4	3	3	3	3	2	2	3	3	3	6	5	5	3
T2-164	1	1	1	3	1	1	2	2	3	3	2	2	3	3	2	3	4	4	4	4	3	3	3	3	4	2	3	3	4	4	4	2	3	3	3	3	3	2	2	2	3	3	3	1	3	5	4	5	4
T2-165	1	1	1	3	1	1	2	2	3	3	2	2	3	3	2	3	4	4	4	4	3	3	3	3	4	2	3	3	4	4	4	2	3	3	3	3	3	2	2	2	3	3	3	1	3	5	4	5	4
T2-166	1	1	1	3	1	1	2	2	3	3	2	2	3	3	2	3	4	4	4	4	3	3	3	3	4	2	3	3	4	4	4	2	3	3	3	3	3	2	2	2	3	3	3	1	3	5	4	5	4
T2-167	1	1	1	3	1	1	2	2	3	3	2	2	3	3	2	3	4	4	4	4	3	3	3	3	4	2	3	3	4	4	4	2	3	3	3	3	3	2	2	2	3	3	3	1	3	5	4	5	4
T2-168	1	1	1	3	1	1	2	2	3	3	2	2	3	3	2	3	4	4	4	4	3	3	3	3	4	2	3	3	4	4	4	2	3	3	3	3	3	2	2	2	3	3	3	1	3	5	3	4	4
T2-169	1	1	1	3	1	1	2	2	3	3	2	2	3	3	2	3	4	4	4	4	3	3	3	3	4	2	3	3	4	4	4	2	3	3	3	3	3	2	2	2	3	3	3	1	3	5	4	5	4
T2-17	1	1	2	2	1	1	2	5	5	5	2	1	3	2	1	2	2	3	2	2	1	2	1	1	2	1	2	1	5	5	4	4	5	4	4	5	4	3	4	5	4	5	4	3	5	6	3	4	5
T2-170	1	1	1	3	1	1	2	2	3	3	2	2	3	3	2	3	4	4	4	4	3	3	3	3	4	2	3	3	4	4	4	2	3	3	3	3	3	2	2	2	3	3	3	1	3	5	4	5	4
T2-171	1	1	1	3	1	1	2	2	3	3	2	2	3	3	2	3	4	4	4	4	3	3	3	3	4	3	3	3	4	4	4	2	3	3	3	4	3	2	2	2	3	3	3	1	3	5	3	4	4
T2-172	1	1	1	3	1	1	2	2	3	3	2	2	3	3	2	3	4	4	4	4	3	3	3	3	4	2	3	3	4	4	4	2	3	3	3	3	3	2	2	2	3	3	3	1	3	5	4	5	4
T2-173	1	1	1	3	1	1	2	2	3	3	2	2	3	3	2	3	4	4	4	4	3	3	3	3	4	3	3	3	4	4	4	2	3	3	3	4	3	2	2	2	3	3	3	1	3	5	3	4	4
T2-174	1	1	1	3	1	1	2	2	3	3	2	2	3	3	2	3	4	4	4	4	3	3	3	3	4	2	3	3	4	4	4	2	3	3	3	3	3	2	2	2	3	3	3	1	3	5	4	5	4
T2-175	1	1	1	3	1	1	2	2	3	3	2	2	3	3	2	3	4	4	4	4	3	3	3	3	4	2	3	3	4	4	4	2	3	3	3	3	3	2	2	2	3	3	3	1	3	5	4	5	4
T2-176	1	1	1	3	1	1	2	2	3	3	2	2	3	3	2	3	4	4	4	4	3	3	3	3	4	2	3	3	4	4	4	2	3	3	3	3	3	2	2	2	3	3	3	1	3	5	4	5	4
T2-177	1	1	1	3	1	1	2	2	3	3	2	2	3	3	2	3	4	4	4	4	3	3	3	3	4	2	3	3	4	4	4	2	3	3	3	3	3	2	2	2	3	3	3	1	3	5	4	5	4
T2-178	1	1	1	3	1	1	2	2	3	3	2	2	3	3	2	3	4	4	4	4	3	3	3	3	4	2	3	3	4	4	4	2	3	3	3	3	3	2	2	2	3	3	3	1	3	5	4	5	4
T2-179	1	1	1	3	1	1	2	2	3	3	2	2	3	3	2	3	4	4	4	4	3	3	3	3	4	2	3	3	4	4	4	2	3	3	3	3	3	2	2	2	3	3	3	1	3	5	4	5	4
T2-18	1	2	3	3	1	2	2	3	2	3	2	2	2	2	2	3	2	2	3	1	3	1	3	3	2	3	1	2	4	4	5	4	4	3	3	3	3	3	3	3	3	3	2	2	2	4	4	5	4
T2-180	1	1	1	3	1	1	2	2	3	3	2	2	3	3	2	3	4	4	4	4	3	3	3	3	4	2	3	3	4	4	4	2	3	3	3	3	3	2	2	2	3	3	3	1	3	5	4	5	4
T2-181	1	1	1	3	1	1	2	2	3	3	2	2	3	3	2	3	4	4	4	4	3	3	3	3	4	3	3	3	4	4	4	2	3	3	3	3	3	2	2	2	3	3	3	1	3	5	3	4	4
T2-182	1	1	1	3	1	1	2	2	3	3	2	2	3	3	2	3	4	4	4	4	3	3	3	3	4	2	3	3	4	4	3	2	3	3	3	3	3	2	2	2	3	3	3	1	3	5	4	5	4
T2-183	1	1	1	3	1	1	2	2	3	3	2	2	3	3	2	3	4	4	4	4	3	3	3	3	4	2	3	3	4	4	4	2	3	3	3	3	3	2	2	2	3	3	3	1	3	5	4	5	4
T2-184	1	1	1	3	1	1	2	2	3	3	2	2	3	3	2	3	4	4	4	4	3	3	3	3	4	2	3	3	4	4	4	2	3	3	3	3	3	2	2	2	3	3	3	1	3	5	4	5	4
T2-185	1	1	1	3	1	1	2	2	3	3	2	2	3	3	2	3	4	4	4	4	3	3	3	3	4	2	3	3	4	4	4	2	3	3	3	3	3	2	2	2	3	3	3	1	3	5	4	5	4
T2-186	1	3	2	3	1	1	2	4	7	6	1	1	1	1	1	1	1	1	1	1	1	1	1	1	1	1	1	1	5	5	5	5	5	5	5	5	5	5	5	5	5	5	5	5	5	7	2	3	6
T2-187	2	3	1	2	1	1	2	6	2	2	4	4	2	3	4	5	4	3	4	4	2	3	2	2	3	2	2	2	3	4	4	2	4	4	3	2	3	4	1	3	3	4	3	4	2	4	5	6	3
T2-189	1	3	1	3	2	1	2	4	6	6	5	3	5	5	5	4	5	4	6	4	3	3	3	3	3	3	4	3	4	5	2	4	5	3	3	2	5	4	4	4	5	3	4	4	5	6	5	6	5
T2-190	2	3	2	3	2	1	1	3	6	6	5	5	4	4	4	4	5	3	5	3	3	3	2	2	3	2	2	2	3	4	4	4	4	4	4	4	4	4	5	4	4	5	4	4	4	5	4	5	4
T2-191	1	2	1	1	2	1	2	5	6	6	5	2	2	1	1	2	3	2	3	4	2	1	1	2	2	1	2	1	5	5	5	5	5	4	5	5	5	5	5	4	5	5	5	5	4	7	5	7	6
T2-192	2	1	2	2	2	1	3	5	2	6	2	1	2	1	1	2	3	3	4	3	2	1	1	1	2	1	2	2	5	5	5	5	5	4	5	5	5	5	5	4	5	5	5	5	5	6	7	7	6
T2-194	2	2	1	3	2	1	2	6	1	2	3	3	2	3	4	5	5	4	5	5	3	3	3	1	3	2	3	3	2	3	4	4	3	2	4	5	5	4	4	4	3	5	5	4	4	6	5	6	6
T2-195	1	1	2	2	2	2	2	3	3	4	3	4	3	3	3	3	3	2	3	3	2	3	3	2	1	3	2	2	4	4	3	5	3	4	4	4	4	4	4	4	4	4	5	5	5	3	2	4	2
T2-196	1	1	2	2	1	1	1	2	1	2	1	3	3	3	3	3	2	2	2	2	2	3	3	2	2	3	1	2	4	4	3	2	2	3	3	4	4	4	4	5	5	5	5	5	5	4	4	5	3
T2-197	1	3	1	2	1	1	3	5	2	5	2	5	5	5	4	5	4	4	5	4	2	2	2	2	2	2	2	3	4	4	4	3	4	2	3	3	3	4	4	4	4	3	2	3	4	4	4	5	4
T2-198	1	1	1	3	2	1	2	6	6	6	5	6	5	5	6	5	5	6	5	6	3	4	4	3	4	2	4	4	4	4	5	4	4	5	4	5	4	4	4	4	5	3	4	5	4	3	4	5	2
T2-199	1	2	2	1	1	1	3	2	1	2	5	2	1	2	3	4	5	4	2	1	1	3	2	1	3	3	4	3	4	5	2	3	3	3	4	5	2	4	2	2	4	4	3	5	2	3	2	3	1
T2-2	2	3	1	4	1	1	1	4	6	5	2	1	2	4	5	4	5	5	4	2	2	1	2	2	1	1	2	2	4	5	4	4	5	4	5	4	4	5	4	5	4	5	4	4	5	6	5	6	5
T2-200	2	2	1	3	1	1	2	6	6	6	5	4	4	5	4	3	3	4	5	5	3	4	2	3	3	2	3	3	2	3	4	3	3	4	3	3	4	2	2	4	3	4	4	3	3	3	2	3	3
T2-201	1	2	2	2	2	1	3	3	6	6	4	5	5	6	4	5	3	3	6	5	3	4	2	3	3	2	4	4	3	2	2	3	3	4	3	4	5	3	4	5	3	4	4	4	5	5	4	5	3
T2-202	2	1	2	2	1	1	2	5	6	2	2	1	1	2	1	1	2	2	2	1	1	1	3	2	2	3	1	1	4	5	4	4	5	4	4	5	4	4	5	5	4	5	5	4	4	7	6	7	5
T2-203	1	1	2	3	2	3	2	3	2	7	1	2	3	3	3	3	4	3	4	4	2	4	3	4	2	2	2	3	3	3	3	3	3	4	3	3	3	4	3	3	4	2	4	2	4	2	2	6	3
T2-204	2	2	1	2	2	1	2	4	6	6	5	5	6	6	5	5	4	4	5	5	1	1	1	2	2	1	2	3	5	4	5	5	4	5	4	4	3	5	5	5	4	4	5	5	4	6	6	7	6
T2-205	2	2	2	2	1	2	3	5	5	6	3	4	5	4	3	5	5	3	4	4	2	2	2	2	3	2	4	3	2	3	3	4	3	3	4	3	3	2	3	2	3	3	3	3	2	5	4	5	3
T2-206	1	2	1	3	1	1	1	7	9	8	4	4	5	6	4	5	4	5	4	4	3	3	1	3	3	3	3	3	3	2	4	5	5	5	5	5	4	5	4	4	5	5	5	4	5	5	4	6	5
T2-207	1	2	1	2	2	1	2	5	6	6	6	5	4	6	6	5	6	3	6	5	3	2	3	3	4	4	3	3	1	3	1	2	2	2	1	2	3	2	1	3	2	1	3	2	1	3	3	3	3
T2-208	2	3	1	4	1	1	1	4	6	6	1	4	4	4	3	4	5	3	6	5	4	3	2	3	3	3	3	3	2	3	2	4	4	2	1	4	2	2	4	4	4	4	4	4	4	6	5	6	5
T2-209	1	3	1	3	2	1	1	4	2	2	4	5	5	6	5	5	5	6	5	5	3	2	1	3	2	1	2	1	4	4	5	5	4	5	4	5	5	5	4	5	5	5	5	5	5	6	4	5	6
T2-21	1	3	1	2	2	1	3	4	6	6	5	4	6	5	5	6	4	5	6	5	2	1	2	2	2	2	2	1	4	4	5	5	5	4	5	5	4	5	4	5	4	5	5	4	4	6	1	2	5
T2-210	1	1	1	2	2	2	1	2	1	2	4	4	5	5	5	4	4	4	4	4	1	2	2	3	3	2	1	1	4	4	5	4	4	5	4	5	5	5	5	5	5	4	5	4	5	2	3	5	2
T2-211	2	1	1	3	2	1	1	5	2	3	5	5	6	4	4	4	4	6	5	5	2	2	1	2	2	1	2	1	4	4	4	5	5	5	4	5	5	4	4	5	5	4	5	4	5	7	5	7	6
T2-212	1	1	1	2	1	1	2	5	5	5	1	1	1	1	1	1	1	1	1	1	1	1	1	1	1	4	1	1	5	5	5	5	5	5	5	5	5	5	5	5	5	5	5	5	5	7	6	7	6
T2-214	1	1	1	2	1	1	1	3	4	2	5	3	2	2	2	1	2	3	3	5	3	1	3	2	2	3	3	2	4	4	3	3	2	4	4	3	3	2	3	3	3	4	2	3	4	5	4	6	5
T2-215	2	1	2	1	1	3	2	4	8	3	3	2	2	3	3	3	2	2	2	4	3	3	4	3	3	3	1	3	3	4	3	4	3	3	2	2	4	3	3	3	2	2	3	2	4	6	2	5	1
T2-216	1	1	1	3	1	1	1	6	1	3	1	1	2	2	1	2	1	1	2	2	1	2	1	2	2	1	2	1	5	5	4	4	5	4	5	5	4	4	5	5	4	4	5	5	4	7	2	3	6
T2-217	1	1	2	3	1	2	2	5	2	2	3	3	3	3	3	3	4	3	3	4	3	3	3	3	3	2	3	3	2	3	3	3	4	4	3	3	3	4	4	3	3	2	4	3	2	4	4	5	3
T2-218	2	2	1	3	2	1	2	6	6	6	4	6	5	6	6	6	6	6	6	6	2	2	2	2	2	2	2	2	4	5	5	4	5	5	5	5	4	5	5	5	5	4	4	5	5	6	4	5	6
T2-219	1	2	1	3	1	1	1	5	5	7	5	4	6	4	5	6	6	5	6	6	2	2	1	2	3	1	2	2	4	5	5	4	5	5	5	4	5	5	5	5	5	4	5	4	4	7	1	2	6
T2-22	2	1	2	2	1	1	3	6	2	2	1	1	2	1	2	1	2	1	3	2	2	1	2	2	1	3	1	4	4	5	2	4	5	4	2	1	4	5	4	5	4	2	1	4	5	7	7	7	6
T2-220	1	1	1	1	1	1	1	1	1	1	1	1	2	1	1	1	1	1	1	1	1	1	4	1	1	4	1	1	5	5	5	5	5	3	4	5	5	5	5	5	5	5	5	5	5	3	2	4	2
T2-221	2	1	2	1	2	2	4	5	8	7	1	1	1	1	2	1	1	2	2	1	1	1	2	1	1	4	1	1	5	4	5	4	5	5	4	5	5	5	5	4	5	4	5	5	4	7	6	7	6
T2-222	2	1	1	3	1	1	1	5	4	6	2	2	4	2	2	4	3	5	5	2	3	2	3	1	2	2	2	1	4	5	5	4	5	5	4	4	5	5	4	5	5	4	5	5	4	5	5	6	4
T2-223	2	3	1	4	2	1	1	4	6	6	6	4	4	4	5	6	5	4	4	6	3	2	1	3	2	1	2	3	5	4	5	4	5	4	5	5	4	5	4	4	5	5	5	4	5	7	1	2	6
T2-224	1	1	2	4	1	1	1	3	3	4	6	4	3	2	2	2	1	2	1	2	1	1	3	1	2	3	2	2	4	5	4	4	4	4	4	4	4	4	4	4	4	4	4	4	4	3	2	4	2
T2-225	2	3	2	3	1	4	4	5	2	5	6	4	5	6	5	4	6	6	5	6	1	1	2	1	2	1	2	2	4	5	5	4	4	5	4	4	5	5	4	5	4	5	4	5	4	6	5	6	5
T2-226	1	3	2	2	1	1	1	5	2	5	1	1	1	1	1	1	1	1	1	2	1	1	1	1	1	1	1	1	5	5	5	5	5	5	5	5	5	5	5	5	5	5	5	5	5	7	1	2	6
T2-227	1	1	2	2	1	1	2	4	5	5	4	5	6	5	5	5	6	5	5	4	2	3	3	3	4	3	4	3	3	2	2	1	2	2	1	2	3	2	4	2	2	2	1	1	1	6	5	7	2
T2-228	2	1	1	2	1	3	2	6	4	5	6	6	6	5	6	6	6	6	5	6	2	1	1	2	1	2	1	2	5	5	5	4	4	5	4	5	5	4	5	5	4	4	4	5	5	7	5	6	6
T2-229	2	2	1	1	1	2	1	7	8	3	2	1	1	1	1	2	6	6	5	4	3	3	2	1	1	2	3	3	2	2	3	3	3	4	3	3	2	3	3	3	4	4	4	2	4	2	2	5	4
T2-23	2	1	2	2	1	1	2	5	6	6	1	3	2	2	1	2	3	1	2	3	2	1	1	1	1	1	2	2	4	4	4	4	4	5	4	5	4	4	5	4	4	4	4	4	4	6	3	4	5
T2-230	1	1	1	2	1	1	1	6	5	5	5	4	6	6	5	5	5	4	6	5	3	2	1	2	3	2	3	3	4	4	5	4	5	4	3	4	5	4	5	5	4	4	5	4	5	6	5	6	4
T2-231	1	2	1	2	2	1	1	5	2	2	5	5	5	3	4	4	4	6	4	5	1	2	2	1	2	2	2	1	5	4	5	4	5	5	5	5	4	5	4	5	5	5	5	4	5	5	5	6	4
T2-232	1	1	1	2	1	1	1	5	6	5	1	1	1	1	1	1	1	1	1	1	1	1	1	1	1	4	1	1	5	5	5	5	5	5	5	5	5	5	5	5	5	5	5	5	5	7	6	7	6
T2-233	1	1	1	2	1	1	2	5	6	6	6	6	6	6	5	6	5	6	5	6	2	1	1	1	2	1	1	2	4	5	5	4	5	5	5	4	5	5	4	4	1	4	4	5	4	7	5	5	6
T2-235	2	2	2	1	2	2	3	1	1	2	2	1	1	2	2	2	1	4	4	2	1	4	3	2	2	1	2	3	2	5	3	1	4	3	4	2	2	4	4	3	1	3	2	3	3	4	2	5	2
T2-236	2	1	1	3	1	1	1	5	4	6	2	2	5	3	2	4	2	5	5	2	2	2	2	2	2	2	2	1	5	4	4	5	4	5	5	4	4	5	4	4	5	5	4	4	4	5	5	6	4
T2-237	2	3	1	2	2	1	1	2	6	6	4	6	2	4	4	5	6	5	6	4	3	3	3	3	4	3	3	4	2	4	4	4	2	4	2	4	4	4	4	5	2	4	4	4	5	4	5	6	3
T2-238	1	2	1	2	1	1	1	5	5	6	6	5	6	4	5	6	6	5	5	6	1	1	1	1	1	1	1	1	5	4	5	5	4	5	4	5	4	5	4	5	5	4	5	5	4	6	4	5	6
T2-239	1	2	2	2	1	2	1	3	7	7	2	2	2	1	2	2	2	1	1	2	2	2	2	2	2	2	2	2	4	4	4	4	4	4	5	5	4	5	5	4	4	5	4	4	4	6	5	6	5
T2-24	2	2	1	3	1	1	1	6	5	3	5	5	5	6	6	6	5	6	5	5	1	1	1	1	1	1	1	1	5	4	5	5	4	5	5	4	5	4	4	5	5	4	5	5	4	7	5	6	6
T2-240	1	3	1	3	1	1	1	6	1	3	1	1	1	1	1	1	1	1	1	1	1	1	1	1	1	1	1	1	5	5	5	5	5	5	5	5	5	5	5	5	5	5	5	5	5	7	2	3	6
T2-241	1	1	1	3	1	3	1	5	7	1	3	3	2	3	3	4	3	4	3	4	2	2	2	3	2	3	3	2	3	3	4	3	5	4	5	4	4	4	4	5	5	4	5	5	4	3	1	2	3
T2-242	2	2	1	3	1	1	1	6	2	6	2	1	2	2	1	2	1	1	2	2	2	1	1	2	2	1	2	1	5	5	4	5	5	4	4	5	4	5	5	4	5	5	4	4	5	7	2	3	6
T2-243	2	2	1	4	1	2	2	2	5	2	2	3	3	3	4	1	2	4	3	4	3	3	2	2	3	1	3	3	3	5	5	3	4	4	3	3	2	2	2	2	2	4	4	5	5	5	2	7	4
T2-245	1	2	2	3	2	1	1	5	7	7	4	5	5	6	5	4	5	5	4	4	2	1	2	2	2	4	2	2	4	4	5	5	5	5	5	5	5	4	5	5	5	5	5	5	5	6	5	6	4
T2-246	1	1	1	3	1	1	1	5	6	4	1	1	1	1	1	1	1	1	1	1	1	1	1	1	1	4	1	1	5	5	5	5	5	5	5	5	5	5	5	5	5	5	5	5	5	7	6	7	6
T2-247	1	1	1	3	1	1	1	6	5	2	4	3	4	3	4	4	4	5	4	4	2	2	1	2	2	1	2	2	5	5	5	4	4	5	4	5	4	4	5	5	4	4	5	5	4	6	4	5	5
T2-248	1	2	2	2	1	1	1	6	5	6	4	4	4	3	3	4	4	5	5	5	2	2	1	2	2	1	3	3	4	4	4	5	5	4	5	4	4	4	5	5	4	4	5	5	4	5	4	5	4
T2-25	1	2	1	4	1	1	1	5	4	5	1	1	2	1	1	1	1	5	1	2	1	2	1	2	1	1	1	1	5	5	5	4	5	5	5	4	5	4	5	5	4	5	5	4	5	7	7	7	6
T2-250	1	1	1	2	2	1	2	5	6	8	4	5	4	4	3	4	4	4	3	4	2	3	2	2	3	2	2	2	3	2	2	4	3	3	3	4	5	3	4	3	2	2	4	3	2	4	3	4	4
T2-251	1	3	2	2	2	1	1	6	2	1	1	1	1	1	1	1	1	1	2	1	1	1	1	1	1	1	1	1	5	5	5	5	5	5	5	5	5	5	5	5	5	5	5	5	5	7	2	3	6
T2-252	1	1	1	2	1	2	2	5	6	6	6	5	6	5	6	4	5	6	6	4	2	1	1	1	2	1	1	2	5	4	5	4	5	4	5	4	4	5	4	5	4	5	5	4	5	6	5	5	6
T2-253	2	2	1	2	1	1	1	5	5	6	2	1	2	1	1	2	1	1	2	2	1	2	4	1	2	3	1	1	4	4	5	4	5	4	5	4	5	4	5	4	5	5	5	4	4	7	6	7	5
T2-255	1	2	1	2	2	1	2	4	7	7	5	4	5	4	5	2	3	2	3	4	1	2	2	1	2	4	1	2	5	5	4	5	4	5	5	4	5	4	5	4	5	4	5	5	4	5	4	6	4
T2-256	2	2	2	3	1	1	2	5	5	5	2	1	2	1	1	1	2	2	1	2	1	2	4	2	2	4	1	1	5	4	5	4	5	5	4	5	5	5	4	5	4	4	5	5	5	6	6	7	6
T2-257	1	3	1	3	1	1	1	5	8	6	5	6	4	5	6	5	6	6	5	6	2	2	1	3	3	1	2	3	4	4	4	5	4	5	4	4	5	4	5	4	5	4	4	5	4	7	4	5	5
T2-258	2	1	1	3	2	2	3	3	3	3	3	4	3	4	4	3	3	2	3	3	2	3	3	3	2	3	2	3	3	3	3	4	4	4	4	2	4	4	2	3	3	3	3	3	3	5	3	3	3
T2-259	1	2	1	3	2	1	2	2	2	2	2	3	2	3	3	3	3	2	3	3	2	3	3	2	1	3	1	1	4	4	5	5	2	3	3	5	3	4	4	4	5	5	5	4	4	4	2	3	1
T2-260	1	2	2	1	1	3	1	5	3	2	2	2	4	2	2	3	2	4	4	2	2	1	1	2	2	2	2	2	4	4	5	4	5	4	4	4	5	4	4	5	4	4	4	4	4	7	5	6	6
T2-261	1	3	2	4	2	1	3	4	8	8	4	4	5	6	4	5	5	6	5	4	3	2	2	1	1	2	1	2	4	5	5	5	4	5	5	5	5	4	5	5	4	5	5	5	5	6	6	7	6
T2-262	2	2	2	2	1	1	1	3	2	4	1	1	1	1	1	1	1	1	1	1	1	1	1	1	1	1	1	1	5	5	5	5	5	5	5	5	5	5	5	5	5	5	5	5	5	7	2	3	6
T2-266	1	3	2	2	2	1	1	6	2	1	3	3	3	6	6	6	5	5	5	2	2	1	4	1	1	4	1	1	5	5	5	5	5	5	5	5	5	5	5	5	5	5	5	5	5	5	5	6	5
T2-268	1	1	1	2	1	1	1	6	5	4	4	4	4	4	4	4	4	5	5	4	2	2	1	2	2	1	2	2	4	4	5	4	5	4	5	4	5	4	5	4	5	4	5	4	5	6	4	5	5
T2-269	1	1	1	3	1	1	1	1	1	1	1	1	1	1	1	1	1	1	1	1	1	1	4	1	1	4	1	1	5	5	5	5	5	5	5	5	5	5	5	5	5	5	5	5	5	2	1	3	2
T2-27	2	1	1	3	1	1	1	6	4	5	4	4	3	4	5	4	4	5	5	5	2	1	1	2	2	1	2	2	5	4	4	4	3	4	3	3	3	4	3	4	3	4	3	1	4	6	4	4	5
T2-270	1	1	1	2	1	1	1	4	5	6	1	1	1	1	1	1	1	1	1	1	1	1	1	1	1	4	1	1	5	5	5	5	5	5	5	5	5	5	5	5	5	5	5	5	5	7	6	7	6
T2-271	2	2	1	3	1	2	2	1	1	3	4	3	3	2	3	3	3	3	3	3	2	2	3	2	3	2	2	2	4	5	5	5	5	4	5	5	5	5	4	5	5	5	5	5	5	3	3	4	3
T2-272	2	2	2	2	2	3	3	3	4	4	4	5	5	4	3	3	4	3	4	2	2	3	3	3	3	2	3	3	3	3	3	3	2	2	2	3	2	2	3	2	3	3	3	3	3	4	5	4	3
T2-273	2	2	1	2	1	1	2	4	4	6	1	2	1	1	1	2	1	2	1	2	2	1	3	1	2	4	2	2	4	5	5	4	5	5	5	4	5	5	4	5	4	4	5	5	5	6	6	7	5
T2-274	2	1	3	1	1	1	1	4	2	2	1	1	1	1	1	1	1	1	1	1	1	1	1	1	1	1	1	1	5	5	5	5	5	5	5	5	5	5	5	5	5	5	5	5	5	7	2	3	6
T2-275	1	2	1	1	2	1	4	6	1	1	1	2	5	5	3	3	4	3	3	4	2	2	3	3	2	3	3	2	4	4	2	4	2	4	2	3	2	3	4	4	4	4	2	2	3	4	3	4	4
T2-276	1	1	1	2	1	1	2	5	1	2	1	2	1	1	2	1	1	5	2	1	1	1	3	1	1	4	1	1	4	5	5	4	5	5	4	5	5	5	5	4	4	4	5	5	5	7	6	7	5
T2-277	1	1	1	2	1	1	2	5	6	6	4	6	5	5	5	6	6	5	6	5	3	2	2	2	3	2	2	3	4	4	5	5	4	5	4	5	4	4	5	4	5	3	3	5	4	6	4	5	5
T2-278	1	1	1	2	1	1	1	4	7	7	1	1	1	1	1	1	1	1	1	1	1	1	1	1	1	1	1	1	5	5	5	5	5	5	5	5	5	5	5	5	5	5	5	5	5	7	6	7	6
T2-28	2	3	1	1	2	2	2	1	7	6	4	3	5	3	3	2	2	2	5	5	2	1	1	3	3	1	1	2	3	4	4	4	4	4	4	4	5	5	5	3	5	5	5	5	4	4	3	4	3
T2-280	2	2	1	2	1	1	2	5	4	6	4	4	5	2	2	2	2	5	5	4	1	1	1	1	1	1	1	1	5	5	5	5	5	5	5	5	5	5	5	5	5	5	5	5	5	7	6	7	6
T2-281	2	3	1	2	2	1	1	5	5	7	5	5	5	6	5	5	6	5	5	5	4	3	3	3	4	3	3	4	1	4	4	2	2	2	2	3	2	3	2	1	2	1	1	2	2	3	5	6	2
T2-282	2	2	2	2	2	2	1	4	4	5	1	1	1	1	1	1	1	1	1	1	1	1	1	1	1	1	1	1	5	5	5	5	5	5	5	5	5	5	5	5	5	5	5	5	5	7	2	3	6
T2-283	1	2	1	3	2	1	2	5	2	5	6	5	6	5	6	6	5	6	6	6	4	4	3	3	3	3	4	3	2	4	4	2	1	2	2	2	1	2	1	2	2	2	1	2	2	2	5	6	1
T2-284	1	2	1	2	1	3	1	5	8	2	1	1	1	1	1	1	1	1	3	2	2	2	4	2	2	3	2	2	4	4	4	4	4	4	3	4	3	4	2	3	3	3	4	4	4	3	3	5	4
T2-285	1	1	1	1	1	1	1	4	1	1	1	4	5	1	1	3	3	3	1	1	1	1	4	1	1	4	1	1	5	5	5	5	5	5	5	5	5	5	5	5	5	5	5	5	5	2	1	3	2
T2-286	2	1	1	4	1	4	1	1	2	1	5	4	3	5	5	1	5	4	4	4	3	3	2	2	2	4	2	2	3	3	2	3	3	3	4	4	3	3	3	3	3	4	1	1	4	4	1	3	3
T2-287	1	1	2	3	2	1	3	5	7	4	5	5	4	6	6	5	5	5	6	5	4	3	2	3	4	2	3	3	4	2	4	4	5	4	4	4	5	4	5	4	5	4	5	5	4	6	4	6	4
T2-288	1	2	1	4	2	1	2	7	5	5	4	4	5	5	4	4	5	5	5	5	2	2	2	1	2	1	2	2	5	4	5	4	5	5	4	5	5	4	5	5	5	5	4	5	5	7	6	7	6
T2-289	2	1	2	1	2	2	2	4	2	2	4	3	3	3	3	2	2	1	2	2	3	3	2	1	2	2	3	3	3	3	2	3	3	3	4	3	3	2	3	4	4	4	4	3	3	3	1	4	3
T2-29	2	2	1	3	1	1	1	5	6	6	5	5	4	4	5	5	5	5	5	5	1	1	2	2	1	2	1	1	5	5	5	5	5	5	5	5	5	5	5	5	5	4	5	5	5	6	6	7	5
T2-290	1	3	2	3	2	1	1	5	6	6	5	6	5	5	6	5	5	6	5	6	1	1	1	2	2	2	2	1	4	4	5	5	5	4	5	4	5	4	5	5	4	5	5	5	4	7	4	5	6
T2-292	1	3	2	3	2	1	1	5	3	3	5	6	5	5	6	4	6	5	6	5	3	2	2	2	2	1	2	2	4	4	4	4	4	4	4	5	5	4	4	5	5	4	5	4	5	7	5	6	6
T2-296	2	1	2	2	1	1	2	5	5	4	2	1	3	2	2	2	1	3	4	2	1	2	1	2	1	2	2	3	4	5	4	5	5	4	5	4	5	4	5	4	5	4	5	4	5	7	7	7	5
T2-297	1	2	1	3	2	1	2	6	5	6	4	4	5	3	2	2	1	5	6	4	1	1	1	1	1	1	1	1	5	5	5	5	5	5	5	5	5	5	5	5	5	5	5	5	5	7	6	7	6
T2-298	2	2	2	3	1	1	3	4	4	2	3	3	5	2	3	3	3	5	1	2	2	1	2	1	3	4	3	1	2	5	3	4	3	4	4	2	4	3	2	3	3	4	3	1	5	3	2	3	2
T2-3	1	2	2	3	2	1	2	3	8	7	5	5	4	4	5	5	4	6	5	4	1	2	3	1	1	4	1	1	3	5	5	4	5	4	4	5	4	4	4	4	4	4	4	5	4	6	5	7	5
T2-30	1	2	2	3	1	1	2	3	7	8	5	6	5	5	5	5	4	6	5	5	2	1	2	1	1	3	2	2	4	4	4	5	4	5	4	5	4	3	4	5	5	4	5	4	5	6	4	5	5
T2-301	1	1	2	4	1	1	3	5	7	6	6	6	5	6	6	5	5	5	6	6	4	3	1	4	4	2	4	4	4	3	3	4	4	4	3	4	3	2	3	4	3	2	3	5	3	6	5	6	5
T2-302	2	1	2	3	1	1	3	5	6	5	6	5	4	4	4	3	4	4	4	4	2	3	3	3	3	3	3	2	5	5	4	4	5	5	4	5	4	4	4	4	4	4	5	3	3	5	4	5	4
T2-305	1	1	2	3	2	1	3	5	7	6	4	3	5	4	5	5	5	5	5	4	3	3	1	3	3	2	3	3	4	3	4	4	5	5	4	5	2	3	4	5	3	4	4	5	3	6	5	6	6
T2-307	1	2	2	2	1	1	1	7	5	6	5	4	3	4	3	3	2	4	4	3	1	1	1	2	1	2	2	1	5	4	5	5	5	5	5	4	5	5	5	5	4	5	5	5	5	7	5	6	6
T2-308	1	2	1	3	1	1	2	4	5	7	5	6	1	5	5	5	5	6	4	5	4	3	1	3	2	3	3	3	4	5	4	5	5	5	4	5	5	5	5	4	5	4	5	5	4	7	4	2	5
T2-310	2	3	1	3	1	1	2	5	6	5	6	6	3	5	6	6	6	4	5	4	4	3	2	3	3	2	3	3	4	4	5	5	4	5	5	4	4	5	5	4	5	5	4	4	5	7	2	2	6
T2-311	1	1	2	2	1	2	2	4	5	4	5	5	5	5	5	5	6	5	5	5	3	3	2	3	3	2	4	3	3	3	3	2	4	4	4	3	4	4	5	4	4	3	4	4	4	5	3	5	5
T2-313	1	2	2	3	1	1	1	6	1	2	5	6	5	6	5	5	5	5	6	6	1	2	1	1	2	2	1	3	5	5	4	4	5	4	5	5	4	5	4	5	5	4	5	5	4	6	4	5	5
T2-317	1	3	2	3	2	1	1	6	6	6	5	6	5	6	5	5	6	5	6	5	2	2	1	2	1	2	2	2	4	5	4	4	5	4	5	4	5	5	5	4	5	5	4	5	5	7	5	6	6
T2-319	1	1	1	2	2	1	3	5	6	6	6	4	5	6	5	5	4	6	5	5	2	1	2	1	1	2	2	1	5	5	5	5	5	5	5	5	5	5	5	4	5	5	5	5	4	7	4	5	6
T2-320	2	3	1	2	2	1	1	5	6	6	4	5	4	3	2	3	3	4	4	3	2	1	2	2	2	2	2	2	4	5	4	4	5	5	4	4	4	4	5	5	5	4	4	5	5	6	6	7	5
T2-321	1	2	1	2	1	1	3	6	6	6	5	4	6	5	5	5	4	6	5	5	2	1	1	1	1	2	1	2	4	5	5	5	5	5	5	5	4	5	5	4	4	5	5	5	4	7	5	6	6
T2-323	2	2	2	2	1	1	2	5	6	6	6	5	6	5	5	5	4	5	5	5	2	1	2	1	2	1	1	1	5	5	5	5	5	5	5	5	5	5	5	4	5	5	5	5	4	7	5	6	6
T2-324	2	1	1	3	2	1	1	7	1	2	1	2	2	1	1	2	2	3	1	1	1	1	3	2	1	1	1	1	5	5	4	5	5	4	5	5	4	5	5	4	5	4	5	5	4	7	7	7	6
T2-326	1	1	2	2	2	1	2	5	6	6	5	4	6	6	4	5	4	5	5	5	2	1	1	2	2	2	2	1	5	5	5	5	4	5	5	5	4	4	5	4	4	5	5	5	4	7	5	6	6
T2-327	1	1	1	2	2	3	2	3	3	3	1	1	2	3	2	2	2	2	3	2	3	4	1	4	2	2	2	1	4	4	4	3	3	1	2	3	3	2	4	4	4	2	3	4	3	4	4	3	3
T2-328	1	1	2	2	1	1	2	5	6	6	5	4	6	5	4	5	4	5	5	5	2	1	1	2	1	2	1	1	4	5	5	5	4	5	5	5	4	5	5	4	4	5	5	5	5	7	5	6	6
T2-329	1	2	2	2	1	1	3	5	6	6	6	4	5	5	5	5	4	4	5	6	3	1	1	1	1	1	1	1	4	5	5	5	5	5	5	5	4	5	5	4	4	5	5	5	4	7	5	6	6
T2-330	2	1	1	2	1	1	2	6	5	6	5	4	5	5	6	5	4	5	6	5	1	1	2	2	1	1	1	1	5	5	5	5	5	5	5	5	4	4	5	4	5	5	5	5	4	7	6	7	6
T2-331	1	1	1	2	2	1	2	5	5	6	5	5	6	5	4	5	4	5	5	5	2	1	1	1	1	2	1	1	4	5	5	5	5	5	5	5	4	4	5	4	4	5	5	5	5	7	6	6	6
T2-332	1	1	1	2	1	1	1	5	4	3	5	5	5	6	5	5	5	4	5	6	1	3	2	1	3	2	3	2	4	5	5	5	4	5	5	5	4	4	5	5	5	5	5	5	5	6	5	6	6
T2-333	2	1	1	2	1	1	3	6	5	6	6	4	5	5	6	5	4	5	6	5	3	1	1	1	1	1	1	2	4	5	5	5	5	5	5	5	4	5	5	4	4	5	5	5	5	6	4	5	5
T2-335	1	1	1	2	2	1	2	5	6	6	5	4	6	5	4	5	5	5	5	6	2	1	1	1	1	2	1	1	4	5	5	5	5	5	5	5	4	4	5	4	4	5	5	5	4	7	5	6	6
T2-336	1	3	1	3	2	1	1	5	4	3	5	5	6	5	5	5	6	5	6	5	2	2	2	2	2	1	2	2	4	5	5	4	5	5	4	5	4	5	4	5	4	5	5	4	5	7	5	6	6
T2-337	2	1	1	2	2	1	3	5	6	6	5	4	6	5	4	5	5	5	5	5	2	1	1	1	1	2	1	2	4	5	5	5	5	5	5	5	4	4	5	4	4	5	5	5	4	7	6	7	6
T2-339	2	3	1	3	1	1	1	4	6	6	2	1	2	2	1	2	1	3	2	1	2	1	2	1	1	2	2	2	4	5	4	4	5	4	5	4	5	5	4	5	4	5	4	5	4	6	6	5	5
T2-34	1	2	1	3	1	3	2	4	5	4	3	5	4	3	4	3	2	3	2	2	2	2	2	4	3	3	3	3	2	4	4	4	3	4	3	4	3	3	3	3	4	4	3	4	3	4	2	3	4
T2-340	1	1	1	2	2	1	3	5	6	6	5	4	6	5	4	5	4	5	5	5	2	1	1	1	1	2	1	1	4	5	5	5	5	5	5	5	4	5	5	4	4	5	5	5	4	7	5	6	6
T2-341	1	1	1	3	2	2	3	6	7	6	5	4	5	4	5	5	4	5	5	6	2	2	1	1	2	1	2	2	4	4	5	5	4	5	4	5	4	5	5	4	5	5	5	4	4	6	6	7	5
T2-342	1	1	1	4	2	1	1	5	6	6	6	6	4	5	5	5	6	4	6	6	1	2	2	2	2	2	1	2	4	4	3	4	4	4	3	4	4	4	3	4	4	3	3	4	4	4	4	5	3
T2-345	1	1	1	2	2	1	3	5	6	6	5	4	6	5	4	5	4	5	5	5	2	1	1	1	1	2	1	1	4	5	5	5	5	5	5	5	4	5	5	4	4	5	5	5	4	7	5	6	6
T2-347	1	1	2	3	1	1	2	5	6	5	5	5	5	6	5	4	5	5	5	5	3	3	3	3	3	2	3	3	3	4	5	4	5	5	5	5	4	4	4	4	4	4	4	3	4	5	4	7	4
T2-348	2	1	2	3	1	1	3	5	7	5	5	4	5	4	5	5	6	4	4	4	3	3	3	2	3	2	2	3	3	4	4	4	5	5	4	4	4	4	4	5	5	5	4	3	3	5	5	6	4
T2-349	2	1	2	4	1	1	3	5	7	6	5	5	6	4	4	5	6	5	5	5	3	4	2	3	4	1	4	3	3	4	4	4	4	5	5	4	4	4	4	4	5	5	4	3	3	6	6	6	4
T2-35	1	1	1	2	1	2	2	4	6	6	5	2	6	1	3	5	1	6	5	2	1	1	2	1	2	1	1	2	4	5	4	5	2	5	5	4	5	4	5	5	2	2	5	2	1	6	6	6	5
T2-351	1	1	2	4	2	1	4	7	7	6	6	4	6	5	3	5	5	5	4	5	3	4	2	2	3	2	4	4	2	3	3	4	3	4	5	5	5	4	4	3	4	4	5	4	4	7	6	7	6
T2-352	2	3	1	3	1	1	2	6	4	6	5	6	4	5	6	5	6	6	5	6	2	1	1	1	2	1	2	1	5	5	4	4	5	3	5	4	4	5	5	4	5	5	4	4	5	7	4	6	6
T2-354	2	2	1	2	1	1	2	5	7	7	6	6	4	6	6	6	5	5	5	6	2	1	1	1	1	1	1	2	5	4	5	4	5	5	5	5	4	4	5	4	5	5	5	4	5	7	4	6	6
T2-355	1	1	1	2	2	2	2	6	5	2	2	3	3	3	2	1	2	2	2	3	1	3	4	4	1	2	2	3	5	3	5	4	2	5	2	5	3	5	3	3	3	2	2	2	4	3	4	3	3
T2-356	1	2	2	2	1	1	3	5	6	3	4	5	6	5	5	5	6	5	4	5	3	2	4	2	3	3	2	2	1	2	2	2	4	4	4	4	4	3	4	4	4	4	5	4	4	5	3	5	3
T2-357	2	2	1	2	1	1	1	6	4	2	5	6	6	5	5	4	3	5	5	6	3	2	1	2	2	1	2	2	5	4	5	5	5	4	5	5	4	5	5	4	5	4	5	5	4	4	6	7	4
T2-358	1	3	1	3	2	1	1	5	1	6	6	6	5	6	6	5	6	5	6	5	2	3	1	3	3	2	2	3	5	5	4	5	4	5	4	5	4	4	5	4	5	4	5	4	5	7	1	1	6
T2-359	2	3	1	4	1	1	1	5	6	6	5	6	5	5	6	4	6	6	6	5	3	3	1	3	2	2	2	4	4	5	5	4	5	5	5	4	5	4	4	5	5	4	5	5	5	7	1	1	6
T2-36	1	1	3	4	1	1	2	6	6	6	3	4	5	4	3	3	4	4	4	3	2	3	3	2	2	3	2	4	2	3	3	3	2	2	3	4	5	5	3	3	4	4	3	3	4	4	3	4	3
T2-360	2	1	2	3	2	1	1	5	5	3	1	1	1	1	1	1	1	1	1	1	1	1	1	1	1	1	1	1	5	5	5	5	5	5	5	5	5	5	5	4	5	5	5	5	5	7	2	3	6
T2-361	2	2	1	4	2	1	3	4	5	7	5	6	6	4	5	5	5	4	6	5	1	1	2	1	2	1	1	3	4	4	5	4	5	5	4	4	5	5	4	5	5	5	4	5	5	7	4	6	6
T2-362	1	2	2	2	1	1	2	4	3	2	4	5	5	5	4	5	6	5	5	6	4	4	2	4	3	3	2	2	3	3	2	5	4	3	4	4	5	4	3	4	3	4	4	4	4	5	5	6	5
T2-363	1	3	1	2	1	1	2	4	7	7	5	6	6	5	5	6	6	5	6	6	3	2	1	2	2	1	2	2	4	5	4	5	4	5	4	4	5	4	5	4	5	5	4	4	5	6	4	5	5
T2-364	2	2	2	1	2	2	3	2	2	5	4	2	5	3	2	3	4	2	4	2	1	3	1	1	2	3	1	2	2	4	4	3	5	3	5	3	5	4	2	4	3	4	2	4	5	2	3	2	2
T2-365	1	2	1	1	1	1	4	6	8	8	1	2	4	5	5	5	5	6	4	5	2	2	1	1	2	3	2	2	4	4	5	5	4	4	4	4	3	4	4	3	4	4	2	2	4	5	5	6	4
T2-366	1	2	1	2	1	1	1	4	6	6	5	6	4	5	6	5	5	6	5	6	1	1	1	1	1	1	1	1	5	5	5	5	5	5	5	5	5	5	5	5	5	5	5	5	4	7	5	6	6
T2-367	2	3	2	2	2	1	2	6	5	4	1	3	1	2	1	2	1	3	1	2	1	1	1	2	1	1	1	1	4	4	5	4	5	4	5	5	4	5	5	4	5	5	5	4	4	7	7	6	6
T2-368	1	1	1	3	1	1	1	6	5	5	5	3	4	5	5	6	4	5	4	5	3	1	1	1	2	2	2	1	5	4	4	4	5	4	4	4	5	5	5	4	4	4	5	4	4	6	6	6	5
T2-369	1	3	1	4	1	1	2	5	5	2	5	4	5	6	5	6	5	6	5	5	4	4	2	1	1	4	1	3	4	4	5	4	5	5	5	5	5	5	4	5	5	5	5	4	5	6	5	6	5
T2-37	1	1	1	3	2	1	1	6	6	5	1	1	1	6	5	5	6	6	5	5	1	1	1	1	1	1	1	1	5	5	5	5	5	5	5	5	5	5	5	5	5	5	5	5	5	7	6	7	6
T2-370	2	1	1	2	1	2	2	4	2	4	3	2	3	4	3	3	4	2	2	3	1	2	2	1	3	1	1	1	3	3	2	3	5	4	3	4	3	5	3	5	2	3	3	3	3	4	3	2	3
T2-371	1	2	2	2	1	2	3	4	4	3	4	5	5	6	5	5	4	4	6	5	3	3	2	3	3	2	3	3	3	2	3	2	3	2	2	2	2	2	3	2	3	3	4	4	4	6	5	6	4
T2-372	1	1	1	3	1	1	3	5	8	6	6	5	6	6	6	5	5	5	6	5	2	1	1	1	2	3	2	1	5	4	5	4	5	5	5	5	4	4	5	5	4	5	4	4	4	7	5	6	5
T2-373	1	1	1	3	2	1	1	5	3	3	5	6	3	2	2	3	2	2	5	2	2	2	2	2	2	2	2	2	4	4	4	5	5	4	5	4	5	5	4	5	5	4	5	4	5	7	6	7	6
T2-374	2	3	1	2	1	1	1	4	6	6	1	2	1	2	1	2	1	2	1	2	2	1	2	2	1	2	2	2	4	5	4	5	4	5	4	5	4	5	4	5	4	5	4	5	4	7	5	6	6
T2-375	2	2	1	3	1	1	1	4	6	5	5	5	4	5	5	6	6	5	4	6	2	3	2	1	2	1	2	3	4	5	5	4	5	5	5	5	4	5	4	5	5	5	5	5	5	7	0	6	6
T2-376	2	3	1	4	1	1	1	4	6	5	6	5	4	6	5	5	6	5	6	5	3	3	2	2	2	2	2	2	5	4	5	4	5	4	5	5	4	5	5	4	5	5	5	4	5	7	1	2	6
T2-377	2	1	2	1	1	2	3	5	2	4	1	1	1	1	1	1	1	1	1	1	1	1	1	1	1	1	1	1	5	5	5	5	5	5	5	5	5	5	5	5	5	5	5	5	5	7	2	3	6
T2-378	2	2	1	3	1	1	1	5	4	5	5	6	5	5	6	5	5	5	6	6	1	1	2	1	1	1	2	1	5	5	5	5	5	5	5	5	5	4	5	5	5	5	5	5	5	7	5	6	6
T2-379	1	2	1	1	2	1	2	4	4	7	3	1	3	5	4	3	4	2	6	3	3	3	1	3	4	3	3	4	2	3	3	4	1	2	3	2	1	4	3	2	1	1	4	3	5	7	5	6	4
T2-38	1	3	2	3	2	1	4	3	7	7	5	5	5	5	5	6	5	6	5	5	2	1	1	2	1	2	1	2	4	5	4	4	5	4	5	4	5	4	4	5	5	4	5	4	5	3	4	6	2
T2-380	2	1	2	3	1	1	2	6	6	6	5	6	5	5	5	4	5	4	5	5	2	2	2	2	3	3	1	1	4	5	4	4	5	4	4	5	4	4	5	4	5	4	4	4	5	6	5	6	5
T2-382	1	1	2	3	1	1	3	5	7	6	5	6	5	4	6	5	5	5	4	6	3	2	2	3	3	2	3	3	3	3	5	4	4	4	5	5	5	5	4	5	5	4	5	5	4	5	4	4	5
T2-383	1	1	2	3	1	1	3	5	7	6	5	5	5	5	5	6	6	6	6	5	3	3	2	3	3	1	2	4	2	1	4	3	5	4	5	5	5	4	4	4	4	5	5	5	3	6	4	5	6
T2-384	1	1	1	1	1	1	1	5	2	3	5	5	5	5	5	5	5	5	5	5	3	2	3	3	3	3	2	2	3	5	5	4	3	4	4	3	4	4	4	4	4	4	3	4	5	4	1	2	2
T2-385	1	3	1	2	1	1	1	5	6	6	2	2	2	1	2	1	2	3	1	2	2	1	2	2	1	2	2	1	2	1	4	5	4	4	5	5	4	5	4	5	4	5	4	5	4	6	5	6	5
T2-386	1	2	2	2	2	1	2	5	6	6	3	4	3	3	4	3	3	4	3	4	3	4	2	3	4	1	3	3	2	3	4	3	4	1	3	3	4	4	5	3	3	3	3	3	4	3	3	4	2
T2-387	2	1	1	1	2	1	1	6	2	2	4	5	1	4	4	5	6	4	6	5	2	2	2	2	2	2	2	3	4	4	5	4	5	5	4	5	5	5	4	5	5	5	4	5	5	3	5	6	2
T2-388	2	3	2	2	2	1	3	5	5	6	1	1	3	4	4	3	1	4	2	1	1	1	1	1	1	1	1	1	5	4	5	5	4	5	5	4	5	5	4	5	4	5	5	4	5	7	6	6	6
T2-389	1	2	1	3	2	1	4	4	7	7	5	5	4	5	6	4	4	4	5	3	3	2	2	2	2	2	2	2	4	4	4	4	4	4	4	5	4	4	5	4	4	5	4	5	5	6	5	6	5
T2-39	1	1	2	2	1	1	2	2	1	4	2	2	3	4	2	3	3	2	3	2	2	1	2	2	3	3	3	3	3	4	3	3	3	3	3	3	3	3	3	2	1	2	2	2	2	3	1	4	2
T2-390	1	1	1	3	1	1	1	7	5	5	4	4	5	4	6	5	3	4	4	5	2	2	1	1	1	1	2	1	5	4	5	5	4	5	4	5	5	5	5	5	5	4	5	5	5	7	6	7	5
T2-392	1	2	2	2	2	1	3	4	4	4	6	5	5	5	6	5	5	5	5	5	3	1	2	1	1	2	1	1	5	5	5	5	4	5	5	5	5	5	4	4	4	5	5	5	5	7	5	5	5
T2-393	1	3	2	2	2	1	4	2	9	8	3	5	5	4	4	4	5	4	6	5	3	2	1	3	2	2	2	2	3	4	4	4	5	4	3	3	3	5	5	3	3	4	3	5	4	2	6	7	4
T2-394	2	1	1	1	2	1	4	4	6	6	1	2	3	2	3	3	1	3	1	2	2	1	1	3	1	1	1	1	4	5	4	5	5	4	5	4	5	5	4	5	5	5	4	4	5	7	7	7	5
T2-395	1	1	1	3	2	4	1	3	2	5	5	5	5	5	4	5	5	6	5	5	3	1	1	1	2	1	1	1	4	5	5	5	5	4	4	4	4	5	5	5	4	5	5	4	5	6	5	6	5
T2-397	2	3	2	4	2	1	2	4	8	7	5	5	4	5	4	3	1	5	5	4	2	2	3	3	3	1	3	3	4	5	5	5	5	4	3	5	5	5	5	4	5	3	5	5	5	6	5	6	5
T2-398	1	1	2	2	1	2	2	4	2	4	5	4	3	3	5	4	4	5	4	4	1	1	1	2	2	1	2	3	4	5	5	5	5	5	4	4	4	4	3	4	5	4	4	4	4	6	5	6	5
T2-399	1	2	1	4	1	1	1	5	5	6	5	6	4	5	6	5	5	5	6	5	1	1	1	1	1	2	2	2	5	5	5	5	5	4	4	5	5	5	4	5	5	5	5	5	5	7	5	6	6
T2-4	2	1	1	3	1	1	1	6	6	6	4	5	4	6	5	5	6	5	4	5	1	1	1	1	2	1	1	4	4	5	5	4	5	5	4	5	5	4	5	5	5	4	5	5	4	7	1	2	6
T2-40	2	1	2	3	2	1	3	3	3	6	3	3	4	6	4	5	3	3	3	3	3	2	2	3	3	2	3	3	3	4	4	3	3	3	2	4	4	4	4	3	2	3	3	3	3	4	3	3	3
T2-400	1	1	2	3	2	3	3	5	6	5	4	3	4	2	3	5	5	4	4	4	2	3	2	4	2	3	3	1	3	4	4	5	4	5	4	5	4	5	3	4	5	4	4	4	4	7	4	5	5
T2-401	2	2	1	3	2	1	2	4	4	3	5	5	6	5	5	6	5	6	5	6	1	2	1	1	1	3	1	2	4	5	5	4	5	5	5	4	5	4	4	5	5	5	4	5	4	7	4	5	6
T2-402	1	1	2	2	1	1	3	6	7	7	5	4	6	4	3	4	5	4	4	5	3	3	2	4	3	2	4	2	1	3	4	4	4	5	4	5	4	5	3	4	5	5	5	5	5	6	5	6	5
T2-403	1	1	1	3	2	1	2	5	5	4	2	1	2	1	1	2	2	4	4	3	2	2	1	2	2	2	2	3	5	4	5	4	5	5	4	4	5	5	4	4	5	5	5	5	4	7	6	7	6
T2-404	1	2	1	1	1	1	2	5	2	4	3	4	3	4	4	5	4	2	3	3	3	4	3	3	3	2	3	3	3	2	2	3	4	4	3	2	2	2	4	2	3	3	3	3	4	3	3	3	3
T2-405	1	2	2	3	2	1	3	5	6	6	1	1	3	3	2	2	1	2	2	1	1	2	1	1	1	1	1	1	4	5	4	4	5	5	4	5	4	4	5	4	5	4	4	5	4	7	7	7	6
T2-406	1	2	2	3	1	1	3	5	5	7	4	5	5	4	5	5	4	5	5	5	4	3	2	3	3	2	1	3	2	3	3	4	4	4	2	2	3	3	2	3	4	4	4	4	5	5	4	5	4
T2-407	1	1	2	4	2	1	3	5	5	7	5	6	5	5	5	5	5	5	5	5	3	4	1	4	4	1	4	4	2	1	2	2	2	1	2	2	1	2	2	4	4	4	4	4	5	6	5	5	5
T2-408	2	2	1	2	2	1	3	5	2	4	5	5	6	5	5	5	6	6	5	6	2	1	1	1	1	2	1	2	4	4	5	4	4	5	4	5	5	5	4	5	4	4	5	5	5	6	5	6	6
T2-409	1	2	1	2	1	1	1	5	7	6	5	5	6	4	5	4	5	5	5	5	1	1	2	2	1	2	1	2	5	5	5	5	5	5	4	5	5	5	5	4	4	5	5	5	4	7	6	7	6
T2-41	1	1	1	3	1	1	1	6	6	6	4	4	4	5	5	5	5	6	6	5	1	1	1	1	2	1	2	1	5	5	5	5	5	5	5	5	5	5	5	5	5	5	5	5	5	7	6	7	6
T2-410	2	3	1	3	1	1	2	4	6	6	6	4	6	5	6	5	6	5	5	5	2	1	1	2	2	2	1	2	5	4	5	4	5	4	5	5	4	5	5	5	4	5	5	5	4	7	1	1	6
T2-411	2	2	1	4	1	1	1	5	5	6	5	4	4	4	6	6	5	6	4	3	1	2	1	1	2	2	2	2	4	5	5	5	4	4	5	4	5	5	4	5	5	5	4	5	5	7	2	3	6
T2-412	1	1	2	3	1	1	3	5	6	3	3	5	5	5	6	6	5	5	4	5	3	3	2	3	3	1	4	4	2	3	2	3	2	2	2	1	1	2	2	2	3	2	2	3	2	6	3	7	4
T2-413	2	2	1	2	2	1	2	6	6	7	6	5	5	4	5	5	3	4	5	5	2	1	2	2	2	1	2	2	5	5	5	4	5	5	4	5	4	5	5	4	5	4	5	5	4	3	6	7	4
T2-414	1	1	3	3	1	1	2	5	7	6	5	1	2	5	4	5	6	4	5	4	2	2	4	1	1	3	2	1	4	5	4	4	4	4	5	4	4	4	4	4	4	5	4	4	4	6	5	6	6
T2-416	1	2	2	3	2	1	3	5	6	6	2	2	1	2	1	2	1	2	1	1	1	1	2	1	1	1	1	2	4	5	5	4	4	5	5	4	4	5	5	4	5	4	5	5	4	7	7	6	6
T2-417	1	2	1	2	1	1	1	4	6	7	4	4	5	4	5	4	5	5	5	5	2	1	2	1	1	2	1	2	5	4	5	5	5	5	5	4	5	5	5	5	4	5	5	5	5	7	6	7	6
T2-418	2	2	1	3	1	1	2	5	6	6	4	4	5	5	6	6	4	4	5	4	3	2	3	3	3	2	2	2	4	5	5	4	5	4	5	4	4	5	5	4	5	5	5	5	4	4	5	6	5
T2-419	1	1	1	2	2	1	1	6	2	2	2	4	2	5	4	3	3	2	2	3	1	1	3	2	1	1	1	1	5	5	3	4	4	3	4	3	2	3	2	5	4	5	5	5	5	7	6	7	6
T2-42	1	1	1	2	2	3	2	4	5	7	5	2	3	4	4	4	2	5	3	4	4	4	3	2	3	1	2	2	2	3	3	3	2	2	3	2	2	2	3	1	4	3	3	3	4	5	4	4	2
T2-420	1	2	1	3	1	1	1	5	6	6	5	6	5	6	5	6	5	6	4	5	2	3	1	2	2	2	2	2	4	5	5	4	5	5	5	4	5	5	5	4	5	5	5	5	4	6	0	2	6
T2-421	1	1	1	2	1	1	1	6	6	6	5	6	1	4	4	4	5	5	5	4	1	2	1	1	1	2	1	2	4	5	4	4	5	5	4	5	4	5	5	4	5	4	5	5	4	6	5	6	5
T2-422	2	2	1	4	1	1	2	6	2	4	6	6	5	6	4	5	6	5	4	1	2	1	3	1	1	4	1	2	5	5	5	5	5	5	5	4	5	5	5	5	4	5	4	5	4	7	6	7	6
T2-423	2	1	2	2	2	1	3	5	6	6	2	1	2	2	1	1	2	2	1	2	1	1	2	1	1	1	1	1	4	5	5	4	4	5	5	4	4	4	5	4	5	5	4	5	4	7	7	7	6
T2-424	1	1	1	2	1	1	2	5	7	6	1	1	1	1	1	1	2	2	2	2	1	1	1	1	1	1	1	1	5	5	5	5	5	5	5	5	5	5	5	5	5	5	5	5	5	7	6	7	6
T2-425	1	1	2	2	1	3	3	7	4	2	4	5	4	3	6	2	4	2	4	4	4	3	2	2	3	2	3	2	3	1	3	3	3	3	5	5	4	2	3	3	2	3	4	2	3	5	4	7	3
T2-426	2	1	2	2	1	1	2	6	2	3	2	4	3	4	2	3	3	4	5	4	1	1	4	2	2	2	3	3	4	4	4	3	3	4	4	2	4	2	3	1	3	3	4	4	4	6	3	4	4
T2-427	1	2	2	4	2	1	3	5	6	6	2	1	2	2	1	2	2	1	2	3	1	2	1	2	2	2	1	1	4	5	4	5	4	4	4	4	5	5	5	5	4	5	4	4	5	7	6	7	6
T2-428	1	1	1	3	2	1	1	5	3	4	2	1	2	1	1	1	2	4	4	2	1	2	1	2	1	1	2	2	5	4	4	5	4	5	4	5	4	4	5	5	4	5	5	5	5	7	6	7	6
T2-429	2	1	2	4	2	1	2	5	6	6	2	2	2	1	2	1	2	3	1	2	1	1	1	1	1	1	1	1	5	4	5	4	5	5	5	4	4	4	4	4	4	5	5	5	4	7	5	6	6
T2-43	1	2	2	2	1	1	2	4	6	6	6	5	5	6	5	5	5	6	5	6	2	2	1	2	2	1	1	2	3	5	5	5	4	5	5	4	5	4	5	5	4	4	4	5	5	7	1	2	6
T2-430	2	2	1	3	2	1	1	6	5	4	2	2	2	2	1	1	2	3	2	1	1	1	2	1	2	1	1	1	4	5	5	5	4	5	4	5	5	4	5	4	5	5	4	4	5	7	5	6	6
T2-431	1	1	2	2	1	1	1	5	2	6	1	1	3	1	2	2	2	3	2	1	2	1	1	2	1	1	1	2	5	5	4	5	4	4	4	5	5	5	4	5	5	5	5	5	5	7	5	6	6
T2-432	1	1	1	3	1	1	3	5	2	2	1	2	2	3	2	1	1	4	1	2	1	1	1	2	1	1	1	1	4	5	5	4	5	4	4	5	5	5	4	4	5	5	4	5	4	7	7	7	6
T2-433	1	2	2	3	2	1	3	5	4	4	3	3	4	5	5	4	3	3	4	4	2	3	2	3	4	3	3	4	2	3	3	2	2	3	4	3	3	2	3	3	3	3	4	4	2	5	3	4	3
T2-434	1	3	1	3	1	1	1	5	5	6	4	6	5	6	4	4	5	6	6	5	3	2	1	2	3	2	2	2	4	5	5	4	5	5	5	4	5	5	4	5	5	5	5	5	5	7	1	2	6
T2-435	2	1	1	2	2	1	1	5	1	2	3	2	1	1	1	1	2	4	4	2	1	1	1	2	2	1	2	1	5	4	5	5	5	4	4	5	5	5	5	4	5	4	5	5	4	7	7	7	5
T2-436	1	2	1	2	2	1	2	4	4	6	6	5	6	5	6	4	5	6	5	6	1	2	2	2	2	1	2	1	4	5	5	4	5	5	4	4	5	5	4	4	5	4	5	4	5	6	4	6	5
T2-437	1	1	1	2	2	1	2	5	6	4	4	4	3	4	4	3	4	3	4	3	3	3	2	4	2	2	3	3	3	1	2	2	3	2	1	4	2	2	3	2	3	2	5	3	2	4	4	4	1
T2-438	2	2	1	3	2	1	1	6	8	8	6	6	2	6	5	5	6	5	6	5	2	3	1	3	3	2	2	3	3	5	5	4	5	4	4	5	5	5	4	5	5	5	4	5	5	5	3	4	5
T2-439	2	1	1	2	2	1	2	6	4	2	1	2	3	4	5	4	2	4	2	1	1	2	1	1	2	1	1	2	4	5	5	4	5	5	4	5	4	5	5	4	5	5	5	4	4	6	5	6	6
T2-44	1	1	1	4	1	1	1	5	3	3	4	5	4	4	5	5	6	5	5	6	3	1	1	1	1	2	1	1	5	5	5	5	5	5	5	5	5	5	5	5	5	5	5	5	5	6	5	7	6
T2-440	2	1	1	2	1	1	3	6	3	4	3	4	3	4	3	3	3	4	3	4	1	1	4	1	1	2	2	3	3	3	2	3	2	2	2	2	1	2	2	3	3	3	2	2	2	5	3	5	3
T2-441	2	1	1	4	1	1	1	6	5	6	1	1	2	1	2	2	1	6	1	2	2	1	1	1	2	1	1	1	4	5	5	4	5	5	5	5	4	5	5	4	5	4	4	5	4	7	6	7	4
T2-442	2	1	2	2	1	1	2	7	3	4	3	4	4	2	2	3	4	4	5	5	1	1	4	1	1	2	3	3	4	4	4	2	3	5	3	1	4	1	5	3	4	3	1	4	2	5	6	5	4
T2-443	1	2	1	3	2	1	2	5	8	7	6	5	5	6	4	4	5	6	6	5	2	1	1	2	1	1	1	1	4	4	4	5	4	5	5	4	3	4	5	4	4	4	4	5	3	7	5	6	6
T2-444	1	3	1	2	1	1	3	5	7	7	5	5	6	5	5	6	5	5	5	6	2	2	2	2	2	2	2	2	3	4	4	5	4	4	4	4	4	4	5	4	5	4	4	4	5	6	4	5	3
T2-445	1	2	1	2	2	1	1	6	6	6	3	3	3	2	4	3	2	3	3	4	2	2	2	3	3	2	2	2	3	4	4	4	5	4	3	4	3	4	5	4	4	4	3	4	4	4	3	4	3
T2-446	2	1	1	2	2	1	1	5	2	1	3	2	2	1	2	1	3	3	4	3	2	1	1	1	1	1	2	1	5	5	5	4	5	5	4	5	5	4	5	4	5	5	4	5	5	7	6	7	6
T2-447	2	1	2	2	1	1	2	5	2	2	1	2	1	1	2	1	2	3	1	1	2	2	4	2	1	1	1	3	5	5	4	5	5	4	5	5	5	5	4	5	4	5	5	5	5	7	7	7	6
T2-448	1	2	2	3	2	1	3	5	6	6	2	1	3	2	1	2	2	2	2	1	1	1	2	1	1	2	1	1	5	5	4	5	5	4	5	5	4	5	4	5	4	5	4	5	5	6	6	7	6
T2-449	2	2	1	2	2	1	2	5	4	2	6	6	6	6	4	4	5	6	6	6	1	2	1	1	2	2	1	1	4	4	4	5	4	5	5	4	3	4	5	4	4	4	4	5	3	7	5	6	6
T2-45	1	2	1	3	1	1	1	5	1	4	1	1	1	1	1	1	1	1	1	1	1	1	1	1	1	4	1	1	5	5	4	5	5	5	4	5	5	5	5	5	5	5	5	5	5	7	6	7	5
T2-450	1	1	1	3	2	1	1	5	2	2	2	2	1	2	1	1	2	2	3	1	2	1	2	1	2	1	1	2	5	5	4	4	5	5	4	5	5	4	5	4	5	5	4	4	5	7	6	7	6
T2-451	1	1	1	2	2	1	2	5	5	5	5	2	1	1	1	2	2	1	1	2	1	2	2	1	1	3	1	2	2	4	5	5	4	5	4	5	5	4	5	5	5	5	4	5	5	7	7	7	6
T2-452	1	1	1	2	2	1	1	2	1	1	5	6	5	6	2	3	2	4	4	2	2	2	1	2	3	2	2	2	5	5	4	5	4	5	5	5	5	4	5	5	5	4	5	5	5	7	6	7	6
T2-453	1	3	1	3	2	1	1	6	6	6	5	4	4	6	4	5	4	5	5	4	2	1	2	2	2	1	2	3	4	5	5	4	5	5	4	5	5	4	5	5	4	5	5	4	5	7	6	7	5
T2-454	1	2	1	2	2	1	2	5	5	5	3	3	3	2	3	5	4	4	4	4	3	2	3	2	2	2	3	3	3	4	4	3	2	4	4	4	5	2	3	4	3	4	3	3	4	3	4	4	2
T2-455	1	1	1	1	1	1	2	5	6	6	4	5	6	4	4	5	4	4	5	4	3	3	3	3	3	3	3	4	4	2	2	4	2	4	3	4	4	4	5	2	3	2	3	4	2	6	5	6	5
T2-456	2	2	1	4	2	1	2	5	5	3	6	6	4	6	4	4	5	6	6	6	2	2	1	2	2	1	2	1	4	4	4	4	4	5	5	4	4	5	5	5	5	4	5	5	3	7	5	6	6
T2-457	1	3	2	2	1	1	2	2	8	5	3	4	4	5	5	4	5	5	5	5	2	1	1	2	2	1	1	2	3	4	3	3	3	3	3	4	4	4	4	4	4	4	4	4	5	5	5	6	5
T2-458	2	1	1	3	2	1	1	5	6	6	2	2	1	2	2	1	2	4	2	1	1	1	1	2	1	2	1	1	5	4	5	5	5	5	5	4	5	4	5	5	5	4	5	4	5	6	6	6	4
T2-459	1	1	1	1	1	1	2	5	6	6	4	5	6	4	4	5	4	4	5	4	3	3	3	3	3	3	3	4	4	2	2	4	2	4	3	4	4	4	5	2	3	2	3	4	2	6	5	6	5
T2-460	1	2	1	3	2	1	2	5	6	5	6	5	5	6	4	4	5	6	5	6	1	1	1	1	1	1	1	1	4	5	4	5	4	5	5	4	4	5	5	4	5	4	5	5	4	7	4	5	6
T2-461	1	2	2	2	1	1	4	4	6	7	5	6	4	5	4	5	5	6	5	4	3	4	3	3	4	2	2	3	2	4	5	3	5	4	5	4	4	4	5	4	5	3	4	4	5	5	5	7	5
T2-462	2	1	2	3	1	1	2	7	4	5	2	3	3	4	2	3	3	5	3	2	1	1	4	1	1	2	1	2	2	1	1	2	2	2	3	4	3	4	3	3	2	3	2	5	3	4	4	5	4
T2-463	1	1	2	3	1	2	2	3	3	1	2	6	6	5	2	5	6	3	4	5	2	3	3	3	2	4	4	4	3	2	1	4	5	4	4	3	4	5	4	4	4	3	5	4	4	7	3	5	4
T2-464	1	1	2	3	1	1	2	6	5	6	5	5	6	4	5	5	6	5	5	4	3	3	3	2	3	2	3	2	4	4	5	4	5	3	4	5	4	5	5	4	5	5	4	5	5	7	6	7	5
T2-465	1	2	2	4	2	1	2	5	5	2	5	6	5	4	6	5	6	6	5	6	1	2	1	1	2	2	1	1	4	4	5	5	5	4	5	5	5	5	4	5	4	4	5	5	4	7	5	6	6
T2-466	1	1	1	1	1	1	2	5	6	6	4	5	6	4	4	4	4	4	4	4	2	3	3	2	2	4	3	3	4	3	2	4	3	4	3	4	4	5	5	3	4	2	4	4	2	5	5	6	4
T2-467	1	1	2	3	1	1	2	6	7	5	5	6	5	4	5	5	6	4	5	5	2	2	2	4	3	3	2	3	4	4	5	3	4	5	3	4	5	5	3	4	5	5	4	5	3	7	5	5	4
T2-468	1	1	1	1	1	1	2	5	6	6	4	5	6	4	4	5	4	4	5	4	3	3	3	3	3	3	3	3	4	2	2	4	2	4	3	4	4	4	5	2	3	2	3	4	2	6	5	6	5
T2-469	1	1	1	1	1	1	2	5	6	6	4	5	6	4	4	5	4	4	5	4	3	3	3	3	3	3	3	3	4	2	2	4	2	4	3	4	4	4	5	2	3	2	3	4	2	6	5	6	5
T2-47	1	1	1	3	1	1	1	5	2	2	5	5	6	5	5	6	5	5	6	5	2	1	1	1	3	2	1	2	5	5	5	4	5	4	5	4	5	5	4	5	5	4	5	5	5	7	5	6	6
T2-470	1	1	1	1	1	1	2	5	6	6	4	5	6	4	4	5	4	4	5	4	3	3	3	3	3	3	3	4	4	2	2	4	2	4	3	4	4	4	5	2	3	2	3	4	2	6	5	6	5
T2-471	2	3	3	3	1	1	2	5	7	7	2	2	5	6	6	5	5	5	6	6	3	2	1	2	2	2	2	1	4	4	4	5	4	4	5	5	4	4	5	5	4	5	4	4	4	6	5	7	5
T2-473	1	2	1	2	1	1	1	6	5	5	3	2	1	2	2	3	2	4	5	5	1	1	1	2	2	4	2	1	4	4	5	5	4	5	5	5	4	4	5	5	4	4	5	5	4	6	5	5	4
T2-474	1	1	1	1	1	1	2	5	6	6	4	5	6	4	4	4	4	4	4	4	2	3	3	2	2	4	3	3	4	3	2	4	3	4	3	4	4	5	5	3	4	2	4	4	2	5	5	6	4
T2-475	2	2	1	4	1	1	1	6	5	4	1	2	1	2	1	2	1	6	5	1	2	1	1	1	1	2	1	1	5	5	4	5	5	5	4	5	5	4	5	5	5	5	5	5	4	7	6	6	6
T2-476	2	1	1	2	1	1	1	5	6	6	4	5	5	6	3	4	2	6	4	4	1	1	1	1	1	2	1	1	5	5	5	4	5	4	5	5	4	5	4	5	5	4	5	4	4	6	5	7	5
T2-477	1	1	1	3	1	3	2	4	3	1	5	5	2	6	3	6	5	6	5	5	3	1	2	2	1	2	1	2	4	4	5	5	4	5	4	4	4	5	5	4	5	4	5	5	4	7	5	7	5
T2-478	1	1	1	1	1	1	2	5	6	6	4	5	6	4	4	5	4	4	5	4	3	3	3	3	3	3	3	3	4	2	2	4	2	4	3	4	4	4	5	2	3	2	3	4	2	6	5	6	5
T2-479	1	1	1	3	2	1	2	6	6	7	5	5	6	4	4	5	4	5	6	5	3	2	2	2	3	3	2	3	4	4	5	5	4	5	5	3	4	5	4	5	5	4	5	4	5	5	6	7	6
T2-48	1	1	1	2	1	2	1	5	7	7	1	3	3	4	4	3	4	6	4	2	3	3	3	3	1	2	1	2	5	4	3	4	2	3	4	5	4	3	2	2	2	4	2	2	5	3	2	3	4
T2-480	2	1	2	2	1	1	3	6	1	2	3	3	3	4	3	4	4	3	4	4	2	2	1	4	4	2	4	4	2	3	3	3	3	2	2	1	2	3	2	2	2	4	3	4	4	2	4	4	3
T2-481	2	2	1	3	1	1	1	6	4	4	4	3	2	1	6	3	2	1	1	3	1	1	2	2	2	2	3	3	4	4	3	3	5	2	1	2	4	3	2	2	3	2	3	1	2	4	4	4	3
T2-482	1	1	1	1	1	1	2	5	6	6	4	5	6	4	4	4	4	4	4	4	2	3	3	2	2	4	3	3	4	3	2	4	3	4	3	4	4	5	5	3	4	2	4	4	2	5	5	6	4
T2-483	1	1	2	2	1	2	2	5	1	1	5	5	4	4	4	5	5	6	3	4	2	1	1	2	2	2	1	1	4	5	4	5	4	5	4	4	5	3	5	4	4	3	5	5	5	6	6	6	5
T2-484	2	3	1	2	2	1	3	5	6	2	5	5	6	5	5	4	4	6	6	4	2	2	1	2	2	2	2	2	4	4	4	5	5	4	4	5	4	4	5	4	5	4	4	5	5	7	6	6	6
T2-485	1	2	1	1	1	1	1	3	5	6	5	4	5	4	5	4	5	4	5	4	2	1	1	2	3	1	2	1	5	4	5	4	5	4	5	4	5	4	5	4	5	4	5	4	5	6	5	6	6
T2-486	1	1	1	3	1	1	1	5	2	3	1	2	1	2	2	5	2	6	1	2	1	1	1	1	1	1	2	1	5	5	5	4	5	4	5	4	4	4	5	4	5	5	4	5	4	7	7	7	6
T2-487	1	2	1	2	1	1	2	5	8	7	5	5	6	4	5	4	5	4	6	4	2	3	2	2	4	2	3	4	4	5	4	5	5	4	5	4	5	4	5	5	3	4	5	5	5	6	5	6	6
T2-488	1	2	1	2	1	1	1	4	5	6	2	1	2	1	2	1	2	1	2	1	2	1	2	1	2	2	2	1	4	3	4	5	4	5	4	5	4	5	4	5	4	5	4	5	4	6	5	6	5
T2-489	2	1	1	2	2	1	1	5	5	6	5	4	6	6	5	6	6	4	6	4	2	1	1	2	2	1	3	1	5	4	5	4	5	5	4	5	4	5	5	4	5	4	5	5	4	3	4	5	3
T2-490	1	1	1	2	1	1	2	5	6	6	5	4	5	4	5	4	5	4	5	5	3	2	2	2	2	2	2	3	4	2	2	4	2	4	4	4	5	4	4	2	4	2	3	4	2	6	5	6	5
T2-491	2	3	1	2	2	1	1	4	5	8	4	5	6	5	4	5	6	5	4	5	2	1	1	1	2	1	2	1	5	4	5	4	5	4	5	4	5	4	5	4	5	4	5	4	5	6	5	6	5
T2-492	1	2	1	3	1	1	1	5	6	6	4	5	4	6	5	5	6	5	4	5	3	3	3	3	3	3	3	3	3	2	2	1	2	2	2	3	2	1	4	2	4	2	1	2	4	5	5	6	2
T2-493	2	3	3	1	1	1	3	2	8	6	5	6	4	5	5	6	5	3	5	3	3	4	2	2	4	2	2	4	3	2	4	3	5	3	4	5	3	5	3	5	3	2	3	4	5	6	4	6	5
T2-5	1	3	1	3	2	1	1	3	8	8	5	6	3	4	3	4	3	6	6	5	2	1	1	2	2	2	2	1	5	5	5	4	4	3	4	5	4	4	4	4	3	3	4	3	4	3	2	4	3
T2-50	2	2	3	4	2	1	4	4	7	7	5	5	4	5	5	6	5	5	6	4	4	3	1	3	4	2	2	3	4	5	4	5	4	4	5	4	5	4	4	5	5	5	5	5	5	3	6	7	1
T2-52	1	2	2	2	1	4	2	5	8	6	5	2	5	5	4	6	5	5	5	2	3	4	1	3	4	1	2	1	4	4	5	4	2	4	2	1	4	2	5	2	1	4	5	4	5	7	5	7	5
T2-53	1	1	1	3	1	1	2	5	6	6	2	1	2	3	2	1	3	2	1	3	2	1	1	2	1	2	2	1	4	5	4	4	5	4	4	5	4	5	5	4	5	5	4	4	4	7	6	7	6
T2-54	1	3	1	2	1	1	4	6	5	6	3	3	3	4	4	4	4	5	5	3	2	3	1	2	2	3	2	3	4	4	4	4	4	2	3	3	4	2	4	4	3	2	2	4	4	4	3	5	4
T2-55	1	2	2	2	1	3	2	4	4	2	2	2	4	4	4	3	5	6	5	4	3	3	2	2	4	2	2	2	3	3	3	3	2	3	3	3	3	2	2	2	2	2	2	2	2	4	4	4	3
T2-56	1	1	1	3	1	1	2	5	6	6	2	1	2	3	2	1	3	2	1	3	2	1	1	2	1	2	2	1	4	5	4	4	5	4	4	5	4	5	5	4	5	5	4	4	4	7	6	7	6
T2-57	1	2	1	2	1	1	1	5	8	3	2	4	3	2	1	3	4	3	5	3	2	1	1	1	2	3	1	2	5	4	5	4	5	4	5	4	5	4	3	4	5	4	5	4	5	4	4	4	3
T2-58	1	1	1	3	1	1	2	5	6	6	2	1	2	3	2	1	3	2	1	3	2	1	1	2	1	2	2	1	4	5	4	4	5	4	4	5	4	5	5	4	5	5	4	4	4	7	6	7	6
T2-59	1	1	1	2	1	1	1	4	6	6	5	6	5	5	6	4	5	5	5	5	1	1	1	1	1	1	1	2	4	5	4	4	5	4	5	4	4	5	4	4	5	5	4	5	5	6	4	5	6
T2-6	1	2	2	3	2	3	3	3	2	2	4	2	2	2	3	4	3	2	2	1	3	3	2	3	3	2	1	1	3	3	4	3	4	2	4	1	3	4	4	3	4	5	3	2	4	6	5	2	2
T2-60	1	1	1	3	1	1	2	5	6	6	2	1	2	3	2	1	3	2	1	3	2	1	1	2	1	2	2	1	4	5	4	4	5	4	4	5	4	5	5	4	5	5	4	4	4	7	6	7	6
T2-61	2	2	1	1	2	1	1	7	1	2	5	5	3	4	6	5	4	3	4	4	2	4	2	3	2	2	3	3	4	3	4	2	2	4	5	5	3	4	3	2	4	4	4	3	2	5	4	5	5
T2-62	1	1	1	3	1	1	2	5	6	6	2	1	2	3	2	1	3	2	1	3	2	1	1	2	1	2	2	1	4	5	4	4	5	4	4	5	4	5	5	4	5	5	4	4	4	7	6	7	6
T2-63	2	3	2	2	2	1	4	4	6	7	4	5	4	5	4	5	4	5	4	6	3	2	3	3	3	3	3	3	3	2	4	3	4	4	3	4	3	5	5	2	4	2	4	4	2	3	5	6	2
T2-64	1	3	2	2	2	1	3	4	6	6	4	5	5	5	5	5	5	6	5	4	1	1	2	1	2	2	2	1	4	4	5	4	5	4	4	4	5	5	4	4	5	5	4	5	5	4	5	6	3
T2-65	2	2	3	1	2	1	3	6	5	6	4	5	5	4	6	4	4	5	6	5	2	2	1	2	2	1	2	2	5	5	5	5	5	4	4	5	4	4	5	4	5	4	5	5	5	6	4	5	5
T2-66	1	1	3	3	1	1	2	6	6	6	4	4	3	2	1	2	2	4	3	4	2	1	1	2	2	2	2	1	5	4	4	5	5	5	4	5	5	5	5	4	5	4	5	4	3	7	5	7	6
T2-67	1	1	1	3	1	1	2	5	6	6	2	1	2	3	2	1	3	2	1	3	2	1	1	2	1	2	2	1	4	5	4	4	5	4	4	5	4	5	5	4	5	5	4	4	4	7	6	7	6
T2-68	1	2	2	3	2	2	2	4	4	2	3	3	4	3	5	4	2	3	3	4	3	3	3	3	3	2	3	2	3	3	4	3	3	2	3	3	3	2	2	2	2	2	3	3	3	5	4	3	3
T2-7	2	1	1	3	1	1	1	6	6	6	4	5	4	6	5	5	6	5	4	5	1	1	1	1	2	1	1	4	4	5	5	4	5	5	4	5	5	4	5	5	5	4	5	5	4	7	1	2	6
T2-70	1	1	1	2	1	1	1	5	5	6	6	6	5	6	5	5	5	5	4	6	1	1	1	2	2	1	1	2	5	5	5	5	5	5	5	5	4	5	4	5	5	5	5	5	5	7	4	5	6
T2-72	1	1	3	2	1	1	2	5	6	6	2	2	3	3	1	2	2	3	3	2	3	3	2	3	2	3	2	3	4	5	3	4	5	5	5	5	3	5	4	4	5	4	3	4	5	4	2	3	3
T2-73	2	1	2	2	1	1	2	5	1	2	2	1	1	1	1	2	1	2	1	2	1	2	3	1	1	3	2	2	5	3	4	4	5	5	5	5	4	4	5	4	4	5	5	5	4	7	6	7	5
T2-74	1	2	1	3	1	1	1	5	5	6	5	5	6	4	4	4	3	5	5	6	1	1	1	2	2	1	1	2	5	4	5	5	4	4	5	4	4	5	5	4	5	5	4	5	5	6	6	7	5
T2-75	2	1	1	3	1	1	2	5	6	6	2	1	2	3	2	1	3	2	1	3	2	1	2	2	1	2	2	1	4	5	4	4	5	4	4	5	4	5	5	4	5	5	4	4	4	7	6	7	6
T2-76	1	1	1	1	1	2	1	7	5	5	5	5	6	5	5	5	4	5	6	5	3	2	1	3	2	2	3	3	5	4	5	5	4	5	4	4	3	4	5	3	5	5	4	5	5	5	5	6	6
T2-77	2	2	1	1	2	3	3	3	8	4	3	3	3	2	2	2	2	2	2	3	2	4	2	3	3	2	3	3	3	4	3	4	3	3	2	2	3	3	3	4	4	4	4	4	2	4	4	4	3
T2-78	2	3	1	1	2	2	2	2	6	2	4	3	4	3	2	2	1	1	1	3	2	3	2	2	4	2	4	2	3	4	3	4	3	3	2	3	3	4	3	5	5	5	5	5	4	3	3	3	3
T2-79	1	2	1	2	1	1	2	5	6	6	3	3	2	2	5	2	5	3	4	4	1	1	1	1	1	1	1	1	4	4	4	5	5	4	5	5	5	4	5	4	4	5	5	5	4	7	5	6	6
T2-8	1	2	1	3	1	1	1	4	6	7	5	5	6	4	4	5	5	5	6	5	1	1	1	1	2	1	2	1	5	4	5	5	5	5	5	5	5	5	5	5	5	5	5	5	4	7	6	7	6
T2-80	2	3	1	3	1	3	2	4	7	6	6	4	5	5	6	4	6	5	4	2	1	3	1	2	2	2	2	2	4	2	1	4	2	4	4	5	4	2	4	4	5	2	5	5	5	6	5	6	6
T2-81	2	1	1	3	1	1	2	5	6	6	2	1	2	3	2	1	3	2	1	3	2	1	1	2	1	2	2	1	4	5	4	4	5	4	4	5	4	5	5	4	5	5	4	4	4	7	6	7	6
T2-82	2	1	2	2	1	1	2	6	2	6	2	1	2	2	1	2	1	3	2	2	1	2	1	1	2	1	1	2	1	4	4	5	5	5	4	5	4	5	5	4	5	5	4	5	4	7	6	6	5
T2-83	1	1	1	3	1	1	2	5	6	6	2	1	2	3	2	1	3	2	1	3	2	1	1	2	1	2	2	1	4	5	4	4	5	4	4	5	4	5	5	4	5	5	4	4	4	7	6	7	6
T2-84	1	2	1	2	1	1	1	6	5	6	2	2	2	2	2	2	2	2	2	2	1	1	1	1	1	1	1	1	5	5	5	5	5	5	5	5	5	5	5	5	5	5	5	5	5	6	2	3	5
T2-85	1	2	2	2	1	2	1	3	4	3	2	2	3	3	4	4	3	5	3	4	3	3	3	2	3	2	2	3	3	3	2	2	2	3	3	4	2	3	4	3	2	2	3	3	3	4	2	2	2
T2-86	1	3	1	3	1	1	1	4	3	3	4	4	3	2	1	1	2	4	5	5	1	2	4	2	1	3	1	2	4	5	5	4	5	4	5	4	5	4	4	4	4	4	5	4	5	5	5	6	4
T2-87	1	1	3	1	1	1	2	5	6	6	2	2	1	1	2	1	2	1	1	2	4	3	2	1	1	3	3	3	4	4	5	4	5	5	5	4	4	4	4	5	5	5	3	3	5	4	3	3	2
T2-88	1	1	1	2	1	1	1	5	5	6	5	5	5	5	6	5	4	6	5	6	2	1	2	1	1	2	2	1	5	5	5	5	5	4	5	5	4	1	5	4	5	5	5	5	5	7	5	5	5
T2-89	1	1	1	3	2	1	2	5	6	6	1	1	2	1	2	3	2	4	3	2	2	1	1	2	1	1	2	4	4	5	5	4	5	4	5	4	5	5	4	4	5	5	4	5	5	7	7	7	6
T2-9	2	3	3	2	1	3	2	6	6	6	4	5	5	3	3	5	5	5	4	3	3	3	3	4	3	2	3	2	2	3	4	4	2	3	2	4	3	4	3	4	3	4	4	3	2	4	3	5	4
T2-91	1	3	1	3	1	1	2	6	5	5	4	5	4	6	4	4	3	4	5	4	2	3	2	2	3	2	2	3	3	2	4	4	3	2	2	4	5	3	3	4	4	2	3	5	3	5	4	6	4
T2-92	1	1	1	3	1	1	1	5	2	2	5	5	6	5	5	5	5	5	5	6	3	2	1	2	3	2	1	2	5	5	5	4	4	5	4	5	5	5	4	4	5	5	4	5	5	7	5	6	6
T2-93	1	1	1	3	1	1	2	5	6	6	2	1	1	1	2	1	2	2	2	1	3	1	2	1	1	1	1	1	5	5	5	4	4	4	4	5	5	5	4	4	4	5	5	4	5	7	7	7	6
T2-94	2	2	1	2	2	2	1	4	2	8	3	2	3	3	1	3	2	3	2	3	3	1	3	1	1	3	2	2	3	5	4	4	3	4	4	5	5	4	5	4	4	3	4	5	5	3	3	4	2
T2-95	1	1	1	2	1	3	1	3	4	4	5	5	6	3	5	6	4	5	5	4	3	2	1	2	3	3	3	2	5	5	4	4	4	5	5	4	4	4	5	4	5	4	5	4	5	7	6	7	5
T2-96	2	3	1	2	1	1	2	5	6	6	5	4	4	6	5	4	6	4	5	6	3	4	2	4	3	3	4	3	4	2	5	4	2	5	4	2	5	2	5	4	4	2	1	4	5	6	5	6	4
T2-97	1	2	3	3	2	1	3	5	6	6	5	6	5	6	6	5	5	6	6	5	3	2	1	3	3	1	2	3	4	5	5	5	5	5	5	4	5	5	5	5	5	5	5	4	5	2	4	5	2
T2-98	2	3	3	2	2	2	2	5	5	5	5	4	5	6	4	5	5	6	5	5	2	3	2	3	3	3	3	3	4	4	3	4	3	4	4	5	4	5	4	5	5	4	4	5	4	6	5	6	5
T2-99	1	1	1	2	1	1	1	5	5	6	1	1	1	1	1	1	1	1	1	1	1	1	1	1	1	3	1	1	5	5	5	5	5	5	5	5	5	5	5	5	5	5	5	5	5	7	6	6	6
W1-1	2	3	3	1	2	5	4	3	6	8	4	4	4	3	4	2	2	5	4	4	3	4	3	3	3	2	3	3	3	3	3	3	3	3	3	3	3	3	3	3	3	3	3	3	3	4	4	5	3
W1-10	1	3	3	1	1	1	1	3	6	6	4	4	4	4	4	4	4	4	4	4	3	3	4	4	4	3	3	3	4	2	2	2	2	2	2	2	2	2	3	2	2	2	2	2	2	3	2	3	2
W1-11	1	3	3	1	2	1	3	4	6	7	4	5	2	6	3	3	2	4	3	4	2	2	3	3	2	3	2	3	3	3	3	4	4	4	4	4	4	4	4	4	4	4	4	4	4	4	2	3	2
W1-12	1	3	3	1	2	1	1	6	8	8	1	1	1	4	1	1	1	6	4	6	1	1	2	2	2	1	1	1	4	5	4	4	4	4	4	4	4	4	4	4	4	4	4	4	4	7	6	7	6
W1-13	1	3	3	1	2	1	1	4	6	8	5	5	5	5	4	3	5	5	2	5	1	2	1	1	1	2	1	2	3	2	2	2	2	4	3	5	4	4	4	4	5	3	4	4	5	4	5	3	1
W1-14	1	3	3	1	2	1	4	4	7	8	5	6	5	5	5	5	5	5	5	5	2	2	1	2	2	1	2	3	3	4	4	4	5	4	4	5	5	5	5	4	5	1	5	5	5	5	0	1	1
W1-15	1	3	3	1	2	1	3	2	7	7	1	1	1	1	1	1	1	1	1	1	1	1	1	1	1	1	1	1	5	5	5	5	5	5	5	5	5	5	5	5	5	5	5	5	5	7	7	7	6
W1-16	1	3	3	1	1	1	2	5	7	6	3	3	1	1	1	1	1	1	1	1	1	1	1	1	1	1	1	1	5	5	5	5	5	5	5	5	5	5	5	5	5	5	5	5	5	7	5	6	5
W1-17	1	3	3	1	2	1	3	5	6	8	4	4	3	4	2	2	2	5	4	4	2	2	1	2	2	1	2	3	4	3	4	4	4	4	4	4	3	4	4	4	4	3	4	4	3	5	5	5	4
W1-18	1	3	3	1	2	3	2	3	7	7	2	3	2	3	2	2	2	3	3	2	2	2	2	2	2	1	2	2	3	5	5	4	5	4	4	4	5	5	5	5	5	5	5	5	5	4	5	5	5
W1-19	1	3	3	1	1	2	4	3	6	8	3	1	1	4	3	2	1	3	4	2	1	1	3	1	3	1	1	3	4	4	2	4	4	4	4	4	4	4	4	4	4	4	4	3	4	4	4	5	4
W1-2	1	3	3	1	2	1	4	3	7	7	3	3	2	2	2	2	2	4	2	5	1	1	1	1	1	1	1	1	5	5	5	5	5	5	5	5	5	5	5	5	5	5	5	5	5	6	4	5	5
W1-20	1	3	3	1	1	2	4	2	9	8	5	5	1	6	4	5	2	4	3	5	2	2	3	2	2	2	2	2	3	3	3	3	3	3	3	3	3	3	3	3	3	3	3	3	3	4	3	4	3
W1-21	2	3	3	1	2	2	2	5	8	8	3	3	3	3	4	3	3	2	3	3	3	2	2	2	2	1	2	2	3	4	5	4	5	4	4	5	4	4	5	4	4	4	4	4	4	4	3	4	3
W1-22	1	3	3	1	2	1	3	3	7	6	4	4	2	2	2	2	2	2	2	5	3	2	3	2	3	2	2	3	3	4	4	3	4	3	3	4	3	4	4	4	4	4	3	4	4	4	5	6	3
W1-23	2	3	3	1	2	1	4	2	7	7	1	1	3	1	1	1	1	5	4	1	1	1	4	3	1	1	1	1	5	5	5	5	5	5	5	5	5	5	5	5	5	5	5	5	5	3	2	3	3
W1-24	1	3	3	1	2	1	3	4	6	8	2	2	2	2	5	4	5	5	5	3	3	3	2	2	3	2	3	2	2	4	2	4	4	4	4	4	4	4	4	4	2	2	4	4	4	5	4	5	3
W1-25	1	3	3	1	1	1	4	2	8	8	4	4	4	3	3	3	2	4	3	5	3	2	3	3	3	2	2	3	3	3	3	4	4	4	4	4	4	5	5	5	4	3	4	4	3	4	3	4	4
W1-26	2	3	3	1	2	1	4	2	7	7	4	4	4	4	3	3	2	4	4	4	3	3	2	3	3	3	3	3	3	3	3	3	3	3	2	3	3	4	4	3	5	4	3	4	3	4	5	6	3
W1-27	1	3	3	1	2	1	4	1	7	7	2	2	2	3	2	2	1	1	1	1	2	2	1	2	2	1	1	2	4	4	4	4	4	4	4	4	4	4	4	4	4	4	4	4	4	6	6	6	5
W1-28	2	3	3	1	2	1	3	3	8	8	3	4	4	1	1	1	1	4	4	4	2	1	2	2	2	1	1	1	3	3	4	3	4	3	3	4	4	4	5	4	4	4	3	4	4	4	3	6	4
W1-29	2	3	3	3	1	1	1	5	5	6	4	5	2	2	2	2	1	6	4	5	1	1	1	2	1	1	1	1	5	5	5	5	5	5	4	5	5	5	5	5	5	5	1	5	5	7	6	6	6
W1-3	1	1	1	1	1	1	1	7	5	1	2	2	2	2	2	2	2	5	3	2	2	2	1	2	2	3	2	2	4	4	4	4	4	4	4	4	4	4	4	4	4	4	4	4	4	7	5	6	5
W1-30	1	3	3	3	1	1	2	5	8	8	5	5	3	6	6	1	1	5	5	5	2	1	1	1	1	1	1	1	5	5	5	5	4	5	5	5	5	5	5	5	5	5	5	4	4	6	5	6	5
W1-31	2	3	3	1	2	2	1	4	2	5	2	3	4	4	3	4	4	4	3	3	2	2	2	2	2	2	3	2	4	4	4	4	2	4	4	4	4	3	3	4	3	4	3	2	4	4	4	5	4
W1-32	1	3	3	1	2	1	2	4	8	6	4	4	2	2	6	1	5	6	1	4	4	4	1	2	2	2	1	3	4	5	5	5	5	5	5	5	5	5	5	5	5	5	5	5	5	6	5	5	2
W1-33	2	3	3	1	2	1	2	4	8	6	3	4	4	5	4	3	4	4	4	4	3	3	2	3	3	2	3	3	2	4	1	2	1	2	2	3	2	2	4	4	1	3	1	2	4	2	4	5	1
W1-34	2	3	3	1	2	3	4	2	8	7	5	2	2	2	2	2	4	3	5	2	3	1	3	2	2	2	1	3	4	5	4	5	5	5	5	5	5	5	5	4	2	5	2	3	4	4	5	6	3
W1-35	2	3	3	1	2	1	4	5	6	8	5	5	4	4	4	4	3	5	5	5	2	2	2	3	2	2	1	2	4	4	4	3	4	4	4	4	4	4	4	4	3	3	4	4	4	4	2	3	3
W1-36	1	3	3	1	2	1	4	1	8	8	4	4	4	4	4	4	4	4	4	3	3	2	3	2	2	3	2	2	4	4	4	4	4	4	4	4	4	3	4	4	4	3	4	4	3	5	3	4	4
W1-37	1	3	3	1	2	1	3	4	8	8	1	1	1	1	1	1	1	1	1	1	1	1	4	1	1	4	1	1	5	5	5	5	5	5	5	5	5	5	5	5	5	5	5	5	5	2	1	3	2
W1-38	1	3	3	1	2	3	1	5	1	1	5	5	3	4	4	5	5	5	5	5	3	2	1	1	2	1	2	2	3	5	3	4	4	5	5	5	5	5	5	5	5	5	5	5	5	5	4	5	4
W1-39	1	3	3	1	1	1	2	2	8	8	4	4	1	4	4	4	2	2	2	2	3	3	2	3	3	2	3	3	2	4	4	4	4	4	4	4	4	4	4	4	4	4	4	4	4	6	5	6	5
W1-4	1	3	3	1	1	1	4	2	7	7	4	3	3	3	3	3	3	3	3	4	2	2	2	2	2	2	2	2	3	4	3	4	3	4	4	4	3	4	4	3	3	3	4	4	4	4	3	4	3
W1-40	2	3	3	1	1	1	2	5	5	6	3	3	4	5	3	1	2	2	3	3	1	1	3	1	1	1	1	1	5	1	1	4	1	5	5	5	5	5	5	1	5	5	5	5	1	7	6	7	6
W1-41	1	3	3	1	2	2	1	4	9	8	3	3	2	1	1	1	1	4	4	4	2	3	4	1	1	2	1	3	2	3	1	2	1	4	3	2	1	4	5	3	5	2	1	4	1	7	6	6	5
W1-42	2	3	3	1	2	1	1	3	6	8	5	4	3	1	2	2	2	5	2	2	3	2	1	2	2	2	2	2	4	4	2	4	2	4	4	4	4	4	4	3	4	4	3	4	4	5	5	6	4
W1-43	2	3	3	1	1	1	2	4	5	6	5	5	5	4	3	4	4	4	4	4	1	1	2	2	2	2	3	3	3	3	3	4	4	4	3	4	4	5	5	4	5	4	5	5	3	5	4	5	3
W1-44	2	3	3	1	1	1	1	6	6	2	4	4	5	3	3	3	3	4	4	4	1	3	1	3	2	2	2	3	3	3	4	4	4	4	4	4	4	4	4	4	4	4	4	4	4	6	5	6	5
W1-45	1	3	3	1	1	1	2	5	2	2	5	5	2	2	3	2	5	5	4	5	3	1	2	2	1	2	3	3	1	4	4	4	4	4	3	4	3	4	5	2	5	5	4	5	3	6	2	4	3
W1-47	1	3	3	1	1	1	4	3	6	6	4	4	4	4	4	4	4	4	4	4	3	3	2	3	3	2	3	3	3	3	3	3	3	3	3	3	3	3	3	3	3	3	3	3	2	4	4	5	3
W1-48	1	3	3	1	2	1	3	4	7	7	3	3	3	2	1	1	1	1	1	2	1	2	1	2	2	2	1	2	4	4	4	4	4	4	4	4	4	4	4	4	4	4	4	4	4	6	5	5	5
W1-49	1	3	3	1	1	1	2	4	8	8	5	4	2	3	2	2	4	5	5	1	2	2	3	3	3	1	3	4	3	3	3	3	3	3	3	3	3	3	3	3	3	3	3	3	3	6	5	6	4
W1-5	1	3	3	1	1	1	4	3	9	8	4	2	2	2	2	2	2	2	2	2	2	2	1	1	1	1	1	1	1	5	5	5	5	5	5	5	5	5	5	5	5	5	5	5	5	6	6	6	5
W1-51	1	3	3	1	2	1	4	3	6	7	2	2	2	2	2	2	2	2	2	2	2	2	3	2	2	3	2	2	4	4	4	4	4	4	3	4	4	4	4	4	4	4	4	4	4	6	5	6	5
W1-52	2	3	3	1	2	1	1	3	9	6	6	6	3	2	2	3	1	2	5	1	3	3	2	3	3	2	3	3	1	3	4	4	4	3	3	3	4	4	2	4	3	4	4	4	4	4	6	7	3
W1-53	1	3	3	1	2	1	2	6	9	8	2	2	2	2	2	2	2	2	2	2	3	2	3	2	2	3	2	2	3	3	3	3	3	3	3	3	3	3	3	3	5	5	4	5	5	4	4	5	4
W1-54	2	3	3	1	1	1	4	5	9	8	4	2	5	4	4	4	4	5	5	5	3	1	2	2	2	1	2	1	5	5	5	5	5	5	5	5	5	5	5	5	5	5	5	5	5	6	5	6	5
W1-55	2	3	3	1	2	3	2	5	6	8	4	4	4	2	2	2	2	4	4	4	3	2	2	3	3	1	1	1	4	4	5	4	4	4	4	4	4	4	4	4	4	4	4	4	4	5	5	6	4
W1-56	2	3	3	1	2	1	4	1	7	7	5	3	5	4	4	3	2	4	4	5	2	2	1	2	2	1	2	2	4	4	4	4	4	4	4	4	4	4	4	4	4	4	4	4	4	6	5	7	5
W1-57	2	3	3	1	2	1	1	4	6	6	5	4	3	5	3	3	4	2	3	4	2	2	3	3	3	2	1	2	2	2	3	4	4	2	3	4	4	4	4	2	4	2	3	2	2	4	4	5	3
W1-58	2	3	3	1	1	1	1	5	8	2	4	2	1	4	1	1	2	4	5	5	1	1	2	1	1	1	1	1	5	4	5	5	5	5	5	5	5	5	5	5	5	5	5	5	5	7	6	7	6
W1-59	2	3	3	1	2	1	2	3	7	7	4	4	4	3	2	4	4	4	4	3	2	2	2	2	2	3	1	2	3	4	1	3	5	5	3	5	3	5	5	4	5	1	2	5	1	5	5	6	4
W1-6	1	3	3	1	2	1	4	3	7	7	3	3	5	4	5	4	4	5	4	5	4	3	3	4	3	3	3	3	3	2	2	2	2	2	2	2	2	2	2	2	2	2	2	2	3	4	4	5	3
W1-60	1	3	3	1	2	1	2	4	6	8	2	1	1	1	1	1	2	6	1	1	1	3	1	3	2	3	1	2	4	5	5	4	5	5	2	2	4	1	2	5	1	3	3	3	4	3	4	3	2
W1-61	1	3	3	1	2	2	2	2	7	8	3	4	3	2	3	2	2	5	4	4	1	1	1	3	3	2	2	2	2	2	2	2	2	2	2	2	2	2	2	2	2	2	2	2	2	5	4	5	4
W1-62	2	3	3	1	2	1	4	4	6	8	1	1	1	1	1	1	1	4	1	1	2	1	2	1	1	4	1	1	5	5	5	5	5	5	5	5	5	5	5	5	5	5	5	5	5	4	3	5	4
W1-63	1	3	3	1	2	1	2	1	9	8	5	5	2	3	3	4	4	5	4	3	2	1	1	2	2	3	2	3	4	4	4	4	4	4	4	4	4	4	4	4	4	4	4	4	4	5	4	5	4
W1-64	1	3	3	1	2	1	3	5	9	6	2	2	2	2	2	2	2	2	4	1	1	1	1	4	1	1	1	1	5	5	5	5	5	5	5	5	5	5	5	5	5	5	5	5	5	6	7	7	6
W1-65	1	3	3	1	2	1	4	3	7	7	4	5	5	5	4	3	5	2	5	5	3	2	3	2	2	2	2	2	5	5	3	5	4	5	4	5	5	5	5	4	5	3	5	5	4	4	5	6	3
W1-66	1	3	3	1	2	1	3	3	9	7	1	1	1	1	1	3	1	3	3	3	2	1	1	2	1	2	2	1	5	4	5	4	5	4	5	5	5	5	5	5	5	5	4	4	5	6	5	6	5
W1-67	1	3	3	1	2	1	4	5	4	7	2	2	2	3	2	2	3	4	3	3	1	1	4	1	1	1	1	1	4	4	5	5	5	5	5	5	5	5	5	5	5	5	5	5	4	5	5	6	4
W1-68	1	3	3	1	2	1	4	3	7	8	3	1	1	1	1	1	1	3	1	1	1	1	1	1	1	1	1	1	4	5	5	5	5	5	5	5	5	5	5	5	5	5	5	5	5	3	2	3	2
W1-69	1	3	3	1	2	1	4	2	6	6	3	4	2	3	2	1	2	5	4	4	2	1	1	2	2	1	2	2	2	5	4	5	5	5	5	5	4	5	5	4	5	4	5	5	5	6	5	6	5
W1-7	1	3	3	1	2	1	3	3	9	8	3	3	3	2	2	2	2	4	2	2	1	2	1	1	2	1	1	1	4	4	4	4	4	3	3	4	4	4	4	4	4	3	3	4	4	6	4	6	5
W1-70	2	3	3	1	2	1	4	2	7	7	4	4	4	2	2	2	2	2	4	3	1	1	2	1	1	1	2	2	4	4	5	4	5	4	4	4	4	5	5	4	5	5	5	5	5	6	5	6	5
W1-71	1	3	3	1	2	1	1	5	6	6	4	4	1	5	5	5	5	5	4	5	2	2	1	1	2	1	2	1	5	5	5	5	5	5	5	5	5	5	5	5	5	5	5	5	5	5	4	5	4
W1-73	2	2	3	1	2	1	4	3	7	7	5	5	5	5	5	5	5	5	5	5	2	1	3	3	3	2	3	3	5	5	5	5	5	5	5	5	5	5	5	5	5	5	5	5	5	5	4	5	4
W1-74	2	3	3	1	2	1	2	2	7	7	2	2	5	1	1	1	1	1	1	2	3	1	2	3	1	1	1	1	5	5	5	5	5	5	5	5	5	5	5	5	5	5	5	5	5	7	7	7	6
W1-75	2	3	3	1	1	3	2	6	1	8	3	1	2	1	1	1	1	1	2	2	1	1	1	2	2	1	1	1	5	5	5	5	5	5	5	5	5	5	5	5	5	5	5	5	5	6	3	5	4
W1-76	1	3	3	1	2	1	4	4	9	7	1	1	1	4	3	2	2	5	5	2	3	2	1	2	2	1	2	3	2	5	1	4	2	3	4	4	4	4	4	4	4	4	3	3	5	5	4	4	4
W1-77	1	3	3	1	2	1	3	4	7	6	3	3	2	4	3	2	3	4	3	2	2	1	1	1	1	1	1	1	4	4	4	4	4	4	4	5	4	5	3	4	5	4	4	4	4	5	4	4	4
W1-78	1	3	3	1	2	1	4	3	6	7	1	1	1	1	1	1	1	1	1	1	1	1	4	1	1	4	1	1	5	5	5	5	5	5	5	5	5	5	5	5	5	5	5	5	5	2	1	3	2
W1-79	1	3	3	1	1	5	2	3	8	6	4	4	4	4	4	4	3	3	3	3	3	3	1	3	3	2	3	3	3	3	3	3	3	3	3	3	3	3	3	3	3	3	3	3	3	4	3	4	3
W1-8	2	3	3	1	2	1	1	3	6	6	3	4	1	4	4	2	1	4	4	5	2	3	2	3	3	3	2	3	4	4	5	4	5	4	3	3	3	5	5	4	5	4	4	4	4	5	4	5	2
W1-80	1	3	3	1	1	1	2	5	6	6	2	2	2	4	2	2	2	5	2	2	2	2	4	1	1	4	1	2	5	5	5	5	5	5	5	5	5	5	5	5	5	5	5	5	5	2	0	1	1
W1-81	1	3	3	1	2	1	2	1	9	8	5	4	2	3	4	2	3	3	4	4	3	2	2	3	3	3	3	3	3	3	3	3	4	2	2	4	2	2	2	2	4	1	2	1	1	3	5	6	2
W1-82	1	3	3	1	2	1	1	7	1	3	4	4	4	4	4	4	4	4	4	5	3	2	2	1	1	1	1	1	5	5	5	5	5	5	3	4	4	4	4	3	4	5	3	4	3	6	3	3	2
W1-83	2	3	3	2	1	1	2	3	8	5	1	2	2	1	2	1	2	2	2	1	1	2	1	2	2	4	1	2	4	4	3	4	4	5	5	4	3	4	4	4	5	4	3	5	3	6	5	6	5
W1-9	1	3	3	3	1	1	4	2	7	8	3	3	4	2	2	2	4	4	4	3	2	2	2	3	2	3	3	3	2	2	2	2	2	3	3	3	3	3	3	3	3	3	3	3	3	4	5	5	3
W2-1	2	2	1	4	2	1	3	1	8	8	2	2	2	2	2	2	2	2	2	2	2	2	2	3	2	2	2	4	4	5	4	5	3	4	5	4	5	4	4	4	3	4	4	5	4	7	7	6	6
W2-10	2	3	1	2	2	1	1	7	3	7	5	4	5	3	6	1	2	1	5	3	2	2	4	1	3	3	1	4	4	1	1	1	4	4	4	4	3	4	1	5	1	3	3	5	5	2	2	6	2
W2-100	1	3	3	3	1	1	1	3	7	7	5	5	6	6	3	4	1	5	3	6	4	1	1	1	1	4	3	3	3	3	5	5	5	3	5	1	5	5	4	4	3	4	1	4	2	7	3	4	5
W2-101	2	1	1	2	1	1	1	4	7	4	2	1	2	5	3	1	3	3	3	2	2	2	2	1	2	2	1	2	3	3	5	4	3	4	4	4	5	4	4	4	5	5	3	4	5	7	5	6	5
W2-102	1	2	3	2	2	1	1	5	9	7	3	2	3	3	3	2	2	2	3	3	2	2	1	2	2	2	2	2	4	3	4	4	4	4	4	5	3	5	4	4	4	4	4	5	4	6	5	6	5
W2-103	1	3	2	2	1	5	1	4	7	8	4	5	5	4	6	6	6	5	5	5	3	3	3	3	3	3	3	4	2	3	2	3	3	3	3	2	2	2	1	2	3	2	2	3	2	4	1	1	2
W2-104	1	3	2	1	1	1	4	3	7	6	4	5	5	5	5	5	5	6	5	4	4	4	3	4	4	3	3	3	1	3	2	1	5	2	2	2	2	2	2	2	3	2	3	3	2	2	2	3	1
W2-105	2	3	2	3	2	1	2	6	8	8	2	2	1	3	2	3	2	1	2	2	1	1	2	2	2	2	2	2	4	5	5	4	4	4	4	5	5	4	5	4	5	4	5	5	4	7	6	7	6
W2-106	2	3	2	2	1	1	4	4	7	8	2	3	2	2	3	2	1	2	2	2	1	1	2	2	2	1	2	2	5	3	3	4	4	4	1	4	4	4	3	5	4	4	3	4	5	6	7	6	5
W2-107	2	3	1	2	2	2	1	5	9	7	3	6	4	3	6	2	6	2	1	1	2	1	3	4	2	3	3	2	3	1	2	3	4	4	4	5	5	4	1	1	4	3	2	5	4	4	3	4	1
W2-108	2	3	1	3	2	1	3	5	6	8	6	5	5	5	4	5	5	6	5	5	3	3	3	4	3	4	3	3	1	2	2	3	2	1	2	3	3	2	2	2	4	2	3	2	1	3	1	1	2
W2-109	1	3	2	2	1	1	1	5	4	3	3	2	3	1	2	3	3	2	2	2	2	2	2	2	2	2	2	2	4	4	4	4	4	4	4	5	4	4	3	4	4	4	3	5	4	7	7	7	6
W2-11	1	3	2	1	2	1	1	7	6	7	2	3	1	2	1	2	2	2	3	2	2	1	2	2	2	2	2	2	5	4	3	4	3	4	5	4	5	4	4	4	4	4	5	3	4	7	6	6	5
W2-110	1	3	3	1	2	1	3	5	7	5	2	1	2	2	2	2	3	2	2	2	1	2	1	2	2	2	2	2	3	4	4	3	4	4	4	4	2	3	3	3	3	4	4	5	4	4	6	5	4
W2-111	2	3	1	3	2	1	3	2	7	6	2	2	2	2	3	2	2	1	2	2	2	2	2	2	2	2	2	1	4	3	4	5	4	3	4	4	5	3	4	3	4	4	4	4	3	5	7	6	5
W2-112	1	2	3	4	1	1	1	3	6	7	2	1	4	1	1	5	2	1	5	6	1	3	1	1	4	2	1	2	3	5	3	5	2	4	2	4	1	5	1	2	3	3	4	3	2	7	3	4	3
W2-113	2	3	3	4	2	1	3	5	9	5	2	2	2	3	3	1	3	2	2	2	1	2	2	3	2	2	1	1	5	4	4	4	4	4	2	3	4	4	3	3	4	4	3	4	4	7	7	6	5
W2-114	1	3	3	3	1	1	2	1	8	3	5	5	5	5	6	5	5	5	5	4	3	4	3	3	3	4	3	3	3	2	2	1	2	1	2	2	3	2	2	3	3	1	1	1	2	3	2	3	2
W2-115	1	3	3	1	2	1	2	3	6	6	6	4	5	5	5	5	6	5	5	5	1	3	3	3	4	3	3	3	1	2	2	2	2	2	3	4	3	2	2	1	2	1	2	2	3	4	0	1	2
W2-116	1	3	2	4	2	1	3	3	7	3	4	4	5	5	5	5	5	6	5	5	3	4	4	4	3	3	4	3	3	2	2	2	2	2	2	2	3	2	2	1	1	3	2	3	2	3	1	2	2
W2-117	1	3	2	4	1	1	4	2	9	6	2	2	5	4	2	3	3	6	2	6	2	1	2	2	4	4	2	1	2	3	3	1	5	5	4	5	4	3	3	5	4	2	2	2	1	2	5	5	2
W2-118	2	3	2	1	1	1	2	3	8	4	2	2	2	2	2	2	3	2	5	2	2	2	1	2	1	1	2	1	4	4	5	4	3	5	4	5	4	5	4	3	5	5	4	4	3	7	6	7	6
W2-119	1	1	3	2	2	1	2	5	6	7	1	2	3	2	2	1	2	2	2	3	1	2	2	2	1	1	2	2	5	3	4	4	3	4	5	5	4	4	5	4	4	4	5	3	4	7	7	6	5
W2-12	2	2	2	1	1	1	1	5	6	8	2	3	2	1	2	2	2	2	2	3	1	2	2	2	2	2	1	2	3	4	4	4	4	4	4	5	4	4	4	4	4	4	4	5	4	7	4	6	5
W2-120	1	3	1	3	2	2	2	1	8	7	3	2	3	1	1	1	3	1	2	2	1	2	2	1	3	1	2	2	5	4	4	4	4	4	4	4	4	5	3	3	5	4	4	5	5	6	6	7	6
W2-121	2	2	2	4	2	2	1	5	3	4	2	1	1	2	2	3	2	2	2	2	1	2	2	1	4	2	2	2	4	4	3	3	3	5	4	3	4	5	3	5	5	4	3	4	4	7	5	7	5
W2-122	2	2	2	2	1	1	4	5	8	2	5	5	5	6	5	6	4	5	6	5	3	4	3	3	3	3	3	4	2	3	2	3	2	2	1	2	2	3	2	1	3	2	2	2	2	3	0	1	2
W2-123	2	3	2	4	1	1	3	2	3	1	5	2	3	3	2	2	3	3	2	3	2	2	2	4	2	2	2	2	4	5	4	4	5	5	5	4	3	4	5	4	4	3	5	3	5	7	6	7	6
W2-124	2	1	2	1	2	1	2	4	1	8	4	3	6	2	1	6	5	2	3	2	1	4	2	2	1	3	3	2	3	2	5	5	1	4	3	1	4	1	4	3	3	2	1	4	4	7	3	3	4
W2-125	2	3	2	1	1	2	4	3	3	4	5	4	5	6	5	4	5	5	5	6	3	3	3	3	4	4	3	3	2	2	1	2	3	1	3	2	1	2	3	2	3	5	3	1	1	3	1	3	2
W2-126	2	2	3	2	2	1	2	4	2	4	2	2	1	1	2	2	2	1	1	3	2	1	2	2	2	2	2	1	4	3	3	4	4	5	5	5	4	4	4	4	4	4	4	4	4	7	5	7	5
W2-127	1	2	3	4	2	2	3	5	7	7	1	5	4	3	5	6	6	2	1	6	4	3	2	4	3	2	1	4	1	3	5	1	2	3	5	5	3	5	4	5	3	3	4	2	2	6	2	2	6
W2-128	1	1	1	2	2	3	3	5	6	7	3	6	4	1	1	1	4	2	3	4	1	3	1	1	3	3	4	2	2	2	3	3	4	5	1	4	3	1	5	5	5	2	4	3	4	6	6	4	6
W2-129	2	3	3	2	2	1	2	2	3	8	3	2	2	2	1	1	2	2	2	2	2	2	2	2	2	2	1	2	5	5	4	3	4	5	4	4	3	4	4	3	5	5	5	4	5	6	5	7	6
W2-13	2	3	2	3	1	1	2	3	8	8	2	1	2	3	2	1	1	2	3	2	1	1	2	2	2	2	2	1	4	5	4	4	4	4	4	4	4	4	5	3	4	4	5	4	4	7	6	7	6
W2-130	1	3	1	1	2	1	2	5	7	1	3	2	3	2	2	2	2	2	2	2	2	2	2	2	2	2	1	1	5	4	5	3	4	4	4	5	4	4	4	4	3	5	4	4	5	6	5	7	5
W2-131	1	3	2	1	2	1	3	3	6	3	2	3	2	1	3	1	1	3	2	2	2	2	2	3	2	2	2	1	4	3	4	4	5	4	4	4	4	3	4	4	4	4	4	5	4	7	5	7	6
W2-132	1	2	1	3	1	1	2	7	8	7	5	5	5	5	5	5	5	5	5	5	3	4	3	2	3	3	3	3	2	2	3	3	2	2	3	1	2	2	2	3	2	2	2	2	1	2	3	4	2
W2-133	1	1	1	1	1	1	1	5	8	3	2	2	2	2	1	3	1	1	2	2	2	2	2	2	2	2	1	2	4	5	4	3	4	5	4	5	3	4	4	5	4	4	4	3	4	7	6	7	6
W2-134	1	1	3	3	2	1	1	7	6	7	2	3	2	2	2	2	2	1	3	3	2	2	1	2	2	2	2	2	3	4	3	4	4	5	3	5	4	4	3	4	4	5	4	4	5	7	5	6	5
W2-135	1	2	2	2	2	1	2	5	7	1	6	5	5	5	5	5	4	6	5	5	3	3	3	3	4	3	3	3	3	3	2	1	3	3	2	2	2	5	2	2	1	3	2	2	3	3	1	2	2
W2-136	2	3	3	3	2	1	4	5	7	8	5	5	5	5	5	5	4	5	5	6	3	4	4	3	4	4	4	3	2	1	3	2	3	1	2	3	1	3	3	3	2	2	3	1	2	3	3	2	2
W2-137	1	1	1	1	2	1	1	7	7	6	2	2	2	1	3	2	3	1	1	3	2	1	1	2	2	1	1	2	4	3	5	4	4	4	4	5	5	4	5	3	2	4	4	4	3	7	6	6	6
W2-138	1	3	2	3	1	1	1	3	6	8	4	3	2	3	5	5	6	3	5	4	1	2	2	3	4	4	4	3	3	2	5	4	4	2	3	5	4	5	3	2	1	2	3	1	5	6	6	2	1
W2-139	1	1	3	1	2	1	3	4	7	6	5	4	4	4	6	4	3	1	5	5	4	3	2	4	2	4	3	2	1	1	1	3	1	2	3	5	5	3	4	1	4	1	5	3	2	6	6	5	5
W2-14	1	3	2	1	1	1	2	5	7	6	2	5	5	5	4	5	4	4	5	5	3	3	2	3	4	4	3	3	2	2	1	2	2	1	1	1	2	2	3	2	3	2	5	3	2	4	2	3	1
W2-140	1	2	2	4	1	1	1	7	9	4	1	2	1	2	2	1	2	1	1	2	1	1	2	1	2	2	2	2	4	4	3	4	4	5	5	4	4	4	4	5	3	4	4	4	4	7	6	6	5
W2-141	2	1	3	2	1	1	2	7	6	8	2	3	2	3	3	2	2	2	3	2	2	1	2	1	4	1	2	2	4	4	5	4	4	5	3	4	4	4	4	4	4	3	4	3	5	6	5	7	5
W2-142	2	1	3	4	2	1	1	5	7	8	5	5	5	6	5	4	5	6	4	6	4	4	4	3	3	3	3	4	2	2	1	2	1	2	3	2	4	1	2	2	1	2	2	2	1	3	1	1	2
W2-143	2	3	2	1	2	1	2	5	2	8	2	2	2	2	3	2	2	2	2	2	2	1	2	2	1	2	2	1	3	5	4	4	3	4	3	5	4	3	4	5	4	3	3	5	4	7	5	6	5
W2-144	1	1	1	2	2	1	3	3	7	7	4	5	5	5	4	4	6	6	5	5	3	3	3	4	3	3	4	4	2	2	3	3	2	2	2	1	1	2	2	1	3	2	2	2	2	3	2	2	1
W2-145	1	3	1	2	1	1	2	4	8	7	5	5	5	6	3	4	5	5	6	5	4	3	3	4	4	4	4	3	2	2	2	2	2	2	2	2	1	2	4	2	2	3	2	1	2	4	1	2	2
W2-146	1	3	3	2	2	1	1	3	7	6	5	5	4	5	5	5	5	5	5	4	3	4	3	4	3	3	3	3	2	2	2	1	2	2	1	1	1	1	4	1	2	2	1	2	3	3	1	2	1
W2-147	2	3	3	1	1	3	3	3	7	7	2	2	3	1	1	2	6	1	2	2	4	2	1	2	2	2	2	3	4	4	4	3	3	4	3	4	4	4	3	4	4	4	4	4	4	7	7	7	5
W2-148	1	3	3	4	1	1	1	4	2	6	4	3	4	1	1	3	5	1	4	4	4	2	2	3	1	1	2	3	2	1	5	2	5	5	3	4	2	2	1	4	3	3	1	5	3	6	4	4	1
W2-149	2	2	2	1	2	2	1	5	6	8	3	5	2	4	2	6	2	2	1	3	3	2	1	3	1	3	4	1	1	2	2	2	5	2	1	2	1	3	2	5	3	5	2	2	3	2	3	6	1
W2-15	2	3	1	1	2	1	1	4	6	3	6	5	5	6	4	5	5	6	4	5	3	3	3	4	4	4	3	4	3	4	2	2	2	2	3	4	2	2	2	2	1	1	2	1	2	3	0	1	2
W2-150	2	3	1	3	1	1	1	3	8	3	1	2	2	2	2	1	2	2	3	3	2	1	1	2	1	2	2	2	4	4	4	5	4	4	4	4	4	5	4	5	4	5	4	4	5	6	4	6	5
W2-151	1	2	2	4	1	1	4	4	8	7	2	2	2	2	3	1	2	1	2	2	1	1	2	2	2	1	1	1	5	4	4	4	3	4	3	4	4	4	4	5	5	5	5	4	4	7	6	7	5
W2-152	1	3	2	1	1	1	1	5	8	7	3	2	3	3	3	2	2	2	2	2	2	1	2	2	3	2	2	2	5	4	5	5	5	4	4	4	4	4	4	4	4	4	4	4	5	6	7	7	6
W2-153	2	3	3	4	1	1	2	5	2	8	5	5	6	5	5	5	6	6	5	4	4	4	3	3	4	3	4	3	2	1	2	3	3	2	4	3	2	2	2	1	2	2	2	2	1	3	0	3	1
W2-154	1	3	2	2	1	1	3	6	1	8	5	5	5	5	1	6	6	1	6	4	4	3	3	3	3	3	4	3	1	2	2	2	3	3	2	2	2	1	2	2	1	3	1	5	1	3	1	3	2
W2-155	1	3	3	4	1	1	1	3	9	3	3	5	5	5	3	5	6	5	5	5	3	1	4	3	3	3	3	3	2	2	3	1	3	3	2	1	2	2	2	3	1	3	1	2	2	4	2	2	2
W2-156	1	1	1	1	1	1	1	5	7	4	3	6	2	5	3	4	3	5	2	1	1	4	1	3	4	2	4	4	1	3	2	3	1	1	2	4	1	3	2	1	3	3	4	5	3	7	3	7	1
W2-157	1	2	3	1	1	1	2	3	2	6	4	2	3	6	2	6	3	6	3	6	3	2	3	1	2	1	4	2	2	4	1	2	5	4	4	1	3	2	4	2	1	5	4	5	2	2	6	4	6
W2-158	2	3	2	1	1	2	3	5	9	5	2	3	1	2	1	2	1	2	2	2	2	2	2	1	1	2	2	2	5	4	4	4	4	4	5	4	3	4	2	4	4	4	4	4	4	5	7	6	5
W2-159	1	2	1	3	1	5	3	5	8	8	2	1	2	1	2	2	2	2	2	1	1	1	2	1	2	1	2	1	5	4	4	4	4	5	3	4	3	2	5	4	4	4	4	5	2	7	6	7	6
W2-16	1	3	1	2	1	1	2	7	7	5	5	6	5	5	5	5	5	5	5	5	3	4	4	4	3	4	4	3	1	2	2	2	1	2	3	2	2	3	1	2	2	2	1	1	2	4	0	1	2
W2-160	1	2	2	1	1	5	2	4	6	6	2	2	2	1	2	2	2	2	3	1	2	1	2	2	2	2	2	2	4	4	3	4	3	4	5	4	4	4	4	5	3	5	4	4	4	6	6	6	5
W2-161	1	3	2	3	2	1	3	4	1	8	2	3	2	1	3	2	2	3	2	2	2	1	2	2	2	2	1	2	4	4	4	4	4	4	4	4	4	3	3	5	4	3	3	4	5	7	4	7	6
W2-162	1	3	1	3	1	1	1	4	4	2	2	2	2	3	2	3	2	2	2	2	1	2	4	2	2	1	2	1	4	4	4	5	3	3	4	4	4	4	4	4	4	4	4	5	4	6	6	7	5
W2-163	2	3	3	3	2	1	3	4	4	3	1	3	2	3	2	1	2	1	1	2	2	1	1	2	2	1	1	2	5	3	4	3	4	3	4	5	4	3	4	4	4	4	4	4	5	7	6	6	6
W2-164	2	2	2	1	2	1	3	3	6	2	5	4	5	5	5	5	5	5	6	4	3	3	3	3	4	4	3	1	2	2	2	3	2	3	2	1	3	2	3	1	3	1	3	3	1	2	1	2	2
W2-165	2	3	2	1	2	2	2	3	5	3	4	5	4	6	6	5	5	5	6	6	3	4	3	4	3	4	3	3	3	2	1	2	3	2	5	1	2	3	2	1	2	1	1	1	2	2	1	1	1
W2-166	2	1	2	1	1	1	2	7	7	8	4	3	6	6	4	1	6	4	3	6	3	2	1	1	2	2	2	1	1	4	1	3	5	1	3	5	5	2	3	3	5	4	5	3	2	7	4	4	3
W2-167	2	3	2	3	1	2	2	3	7	7	4	5	4	1	6	4	4	6	5	5	3	4	4	4	4	3	3	3	2	3	3	1	2	2	2	1	1	3	3	2	1	1	2	2	3	3	2	3	2
W2-168	2	3	2	4	1	2	2	5	9	2	1	1	2	2	3	3	2	2	2	3	1	1	2	2	2	2	2	2	4	4	3	4	4	4	4	4	5	4	4	4	3	4	4	4	4	7	5	6	5
W2-169	1	3	3	4	2	1	2	3	7	4	1	2	2	3	2	2	3	3	2	2	2	2	2	1	2	2	2	1	4	5	4	4	4	4	3	5	3	4	5	4	5	4	4	1	3	7	5	6	5
W2-17	2	3	3	3	2	1	3	5	7	8	2	2	2	4	5	2	3	4	6	3	3	2	1	2	2	3	1	2	4	2	4	5	1	2	1	3	2	3	5	4	3	4	1	4	1	2	1	6	2
W2-170	1	2	3	1	2	1	2	7	1	7	2	1	3	2	1	2	1	3	3	1	2	2	2	2	2	2	1	2	4	5	4	5	4	4	4	4	4	4	5	5	4	4	5	4	4	7	3	7	6
W2-171	1	3	2	1	1	1	2	5	7	7	2	2	2	5	2	3	2	2	1	2	2	1	2	1	2	1	2	2	5	4	4	4	3	5	4	4	3	4	5	3	4	3	4	4	4	6	6	6	5
W2-172	2	3	2	3	1	1	2	5	7	8	2	3	3	2	3	1	1	2	2	2	1	1	2	2	2	1	1	1	3	5	4	3	4	5	2	4	4	4	4	5	4	4	4	3	5	7	6	7	6
W2-173	2	3	1	3	2	1	2	5	7	7	5	5	5	5	4	5	5	4	5	5	3	3	3	4	3	1	3	3	3	2	2	1	2	2	2	1	2	2	3	2	2	3	1	1	2	4	1	2	2
W2-174	2	2	3	1	1	2	2	7	6	8	1	2	2	2	3	2	3	2	1	3	2	2	2	1	1	1	2	2	4	4	4	5	4	3	4	5	3	5	4	4	4	4	4	4	4	7	6	6	6
W2-175	2	2	1	3	2	1	2	5	8	7	1	3	2	3	5	5	1	5	5	6	2	1	2	4	4	2	2	3	1	2	5	3	2	5	3	4	4	2	4	2	2	1	4	3	5	5	2	6	6
W2-176	1	3	3	3	1	1	1	3	6	6	1	6	6	4	4	4	3	3	2	5	2	3	1	4	4	1	4	4	5	1	1	5	5	3	1	3	4	4	4	3	1	5	4	5	2	2	6	6	4
W2-177	2	3	2	1	1	1	1	5	8	8	5	5	5	4	5	5	5	6	4	5	3	3	3	3	3	4	3	3	2	2	1	1	2	1	2	2	3	3	2	4	2	2	1	3	2	4	1	4	3
W2-178	1	3	3	4	1	1	2	4	1	7	3	2	2	2	2	2	4	3	2	1	2	2	1	2	2	2	1	1	5	5	4	4	4	3	4	4	3	4	4	4	5	1	4	4	5	6	5	7	6
W2-179	1	3	2	3	1	1	4	6	7	8	6	6	5	6	5	6	6	6	5	4	4	4	3	3	3	3	3	4	2	1	2	1	1	2	1	2	3	2	2	3	2	2	2	3	1	2	0	1	2
W2-18	1	2	3	4	1	1	1	3	6	8	2	2	3	3	1	1	3	2	2	1	2	2	1	1	2	1	2	2	5	4	4	4	5	3	3	4	5	4	4	2	4	4	3	4	3	6	6	7	5
W2-180	2	1	1	1	1	1	3	5	2	6	2	2	3	1	1	2	1	2	1	2	2	1	1	1	1	2	2	2	3	4	4	4	5	5	4	3	4	3	5	4	3	4	4	4	4	7	5	6	6
W2-181	1	3	1	1	2	1	2	1	6	4	2	2	2	2	2	3	2	2	2	1	1	2	3	2	2	2	2	2	4	3	3	3	3	4	3	4	5	4	4	4	4	5	5	4	4	6	5	7	5
W2-182	1	2	2	2	2	1	1	4	6	3	2	2	2	2	2	1	3	2	2	3	1	2	1	2	3	2	3	2	3	3	4	4	4	5	3	5	4	5	5	5	4	4	4	4	5	6	5	7	5
W2-183	1	3	3	4	2	1	2	6	5	8	5	5	6	5	4	5	4	5	5	2	3	3	4	1	3	4	3	3	2	2	2	3	2	1	2	2	2	2	2	2	2	3	1	2	2	2	1	2	2
W2-184	2	3	1	2	1	1	4	5	9	8	2	2	2	2	2	2	3	2	2	2	2	1	1	2	2	2	1	2	4	4	1	4	4	4	4	5	5	3	4	5	4	4	4	4	5	7	6	7	6
W2-185	1	1	1	1	2	1	2	5	8	8	5	6	5	5	5	5	5	6	5	6	3	3	4	4	3	3	3	3	1	2	2	2	2	2	2	2	2	1	2	1	2	2	1	1	1	2	0	1	1
W2-186	2	1	1	2	2	2	1	5	8	6	5	5	4	4	5	5	5	5	5	4	4	1	3	3	3	3	3	3	2	2	2	2	3	2	2	1	2	2	2	3	2	3	1	2	3	2	2	2	2
W2-187	1	1	2	2	2	1	2	4	7	4	1	3	5	2	6	6	5	1	6	5	1	3	4	4	4	3	3	2	5	3	5	4	5	2	4	4	2	4	2	3	4	3	5	5	4	4	3	4	5
W2-188	1	3	2	4	1	1	3	6	9	1	2	1	2	2	2	1	2	3	3	1	1	2	1	3	2	2	1	1	4	5	3	4	4	4	4	3	4	4	3	4	3	4	4	4	4	7	7	6	6
W2-189	2	3	3	1	2	1	3	7	6	6	6	2	5	3	3	2	1	6	5	6	2	2	4	4	1	4	3	4	5	3	3	1	1	3	2	4	5	5	5	4	4	4	1	5	1	6	3	5	5
W2-19	1	3	3	4	1	1	1	3	8	8	5	5	3	1	2	3	6	5	4	1	4	4	2	3	1	2	3	3	4	1	2	4	4	4	2	4	1	4	4	1	5	5	4	2	1	5	3	4	3
W2-190	1	1	1	3	1	1	3	2	8	8	2	3	2	2	3	2	1	2	2	2	1	2	2	1	2	2	2	1	4	5	4	3	4	5	5	4	4	3	4	4	4	3	4	4	4	6	5	6	6
W2-191	1	3	3	4	1	1	2	3	3	6	4	5	5	3	3	3	4	1	2	2	3	4	1	3	3	1	4	4	4	5	4	1	3	3	2	5	5	4	2	3	4	2	5	2	3	7	6	2	6
W2-192	2	1	2	1	1	2	2	7	6	1	2	3	2	3	1	1	2	6	2	1	2	2	2	3	1	2	2	2	4	4	5	4	4	5	4	4	4	3	4	4	4	3	3	4	4	6	5	6	5
W2-193	1	1	2	2	2	1	1	3	5	8	1	2	2	2	1	3	2	3	2	4	2	2	2	2	1	2	3	2	4	3	4	5	1	4	4	4	5	4	3	5	4	4	3	4	5	7	5	6	6
W2-194	2	3	2	2	1	1	1	6	9	8	5	5	5	5	4	5	5	5	5	6	4	3	4	3	4	3	3	4	2	3	2	1	2	2	2	3	1	2	2	3	2	2	3	3	2	4	1	2	2
W2-195	2	3	1	3	2	4	1	2	7	3	4	4	6	5	4	5	5	4	5	5	4	4	3	4	3	3	3	3	2	2	1	1	2	2	2	1	1	1	2	2	1	3	2	3	3	3	2	3	2
W2-196	2	3	2	1	2	1	3	4	6	7	3	1	2	1	3	2	2	1	2	1	2	1	1	2	2	1	2	2	4	4	5	4	3	4	4	4	3	4	4	5	3	4	3	3	3	7	5	6	5
W2-197	2	3	2	2	1	1	1	4	8	7	6	6	5	4	4	4	2	5	6	2	4	3	1	1	3	1	4	4	1	4	5	4	1	4	1	1	1	3	2	3	5	3	5	5	5	3	4	2	6
W2-198	2	3	1	2	2	1	2	4	7	7	5	5	6	5	4	5	5	4	5	5	3	4	3	3	3	4	4	3	2	5	1	2	2	2	1	2	2	2	2	1	3	2	2	3	1	3	3	3	2
W2-199	1	2	1	3	1	1	2	4	6	8	2	2	2	1	1	2	2	3	2	2	1	2	2	2	2	1	2	1	4	4	3	4	4	4	5	4	4	5	4	4	4	4	3	5	4	6	5	6	5
W2-2	2	3	3	3	2	1	3	2	7	7	6	1	2	1	2	2	3	2	2	2	2	2	2	2	2	1	2	2	3	4	1	4	4	4	5	4	4	4	4	4	4	3	5	3	4	7	5	7	6
W2-20	1	1	3	1	1	1	3	5	7	7	2	2	2	2	2	2	1	5	2	1	1	2	4	2	2	1	2	2	4	4	5	4	3	5	5	4	3	4	5	5	4	4	4	4	4	6	6	7	6
W2-200	1	3	1	2	1	1	3	7	6	2	3	2	2	3	2	2	1	1	2	2	1	2	1	1	2	2	2	1	4	4	5	5	4	5	2	4	4	4	4	4	4	4	5	5	4	7	6	7	6
W2-201	1	2	3	4	1	1	4	3	8	7	1	2	2	2	2	2	2	1	3	2	2	2	1	2	2	1	2	2	5	4	4	3	4	4	5	4	5	4	4	4	4	4	5	4	4	7	6	7	6
W2-202	1	1	2	2	1	1	4	4	3	1	3	1	3	3	2	2	1	2	2	3	4	2	2	2	2	1	1	2	5	5	5	4	4	5	4	4	3	5	4	4	5	5	4	5	3	6	5	6	6
W2-203	1	3	3	4	1	1	3	5	9	6	6	5	5	4	4	5	4	5	4	5	4	3	3	4	4	3	4	3	3	1	1	2	2	3	1	2	2	1	3	2	2	4	2	2	2	3	3	3	2
W2-204	2	3	1	3	1	1	1	3	7	6	5	5	5	4	5	5	5	5	5	6	3	4	3	4	3	4	3	4	1	2	2	3	3	2	1	2	3	3	2	1	1	2	3	1	3	3	2	3	1
W2-205	1	3	1	2	1	1	1	5	7	6	5	4	5	5	5	5	4	5	5	6	3	4	3	3	4	3	3	4	2	2	1	2	3	2	1	2	1	2	2	3	2	2	1	2	1	2	3	3	2
W2-206	2	2	3	1	1	3	2	5	9	6	2	2	2	2	3	3	3	1	1	2	2	1	2	2	3	2	2	2	4	3	3	4	3	3	3	3	5	4	5	3	4	5	4	5	2	7	6	7	6
W2-207	1	3	3	3	2	1	2	3	6	5	2	2	3	2	2	2	1	2	1	2	2	2	2	1	2	1	1	2	4	4	3	4	4	4	3	4	4	4	4	5	4	4	4	3	4	7	6	7	6
W2-208	1	1	3	1	1	1	3	4	7	8	3	2	2	2	2	3	3	2	2	6	2	1	2	1	1	2	2	1	3	3	3	4	4	4	3	4	4	4	4	4	5	4	4	4	1	6	5	6	5
W2-209	2	1	2	1	1	1	2	3	7	2	4	4	2	1	3	3	4	6	1	4	4	3	1	4	2	2	2	4	5	4	5	2	1	4	5	4	4	4	2	1	2	3	4	3	5	2	1	5	3
W2-21	2	2	2	1	2	1	1	3	3	6	3	2	2	2	1	1	2	2	3	2	1	2	1	1	2	2	2	1	3	3	4	4	4	3	3	3	5	3	5	4	4	4	4	3	3	7	6	7	6
W2-210	1	3	2	2	1	1	1	4	1	1	3	5	3	3	4	5	6	2	6	2	2	1	3	2	4	1	2	3	5	2	2	5	5	4	3	4	4	2	4	1	4	1	5	3	4	3	1	6	5
W2-211	1	3	3	1	1	1	2	4	1	4	1	2	2	1	2	2	1	1	3	2	1	1	2	1	2	1	2	2	4	4	3	4	3	3	3	4	4	4	4	5	4	5	4	4	3	7	7	7	6
W2-212	1	3	2	3	2	1	3	4	6	6	3	2	2	3	3	1	5	1	2	2	1	2	2	2	2	1	2	1	3	4	4	3	4	5	5	4	5	4	4	3	5	3	4	5	5	6	6	6	5
W2-213	1	1	1	1	2	1	4	5	4	6	2	3	2	3	2	2	1	2	1	3	2	2	2	2	1	1	2	1	3	4	5	4	4	4	4	4	4	4	4	3	4	3	4	5	4	6	5	6	5
W2-214	1	2	3	1	2	1	3	4	6	8	4	6	4	4	5	5	4	4	5	5	3	3	3	3	3	4	3	3	2	2	3	1	2	1	2	2	1	1	3	2	3	5	2	3	1	3	2	3	2
W2-215	2	3	1	1	1	1	3	4	4	7	4	2	5	6	5	5	6	5	5	4	3	4	4	3	3	4	3	4	2	2	2	2	2	2	2	1	2	2	5	2	3	1	2	2	2	2	1	3	1
W2-216	1	2	2	2	1	1	4	3	7	6	2	5	4	1	6	5	5	4	6	6	4	2	2	4	1	2	4	2	5	5	2	1	1	3	3	5	1	5	3	5	3	4	4	3	1	4	5	4	3
W2-217	2	1	2	2	1	1	1	4	6	2	4	1	1	1	2	4	6	3	2	6	2	1	3	4	2	1	2	2	4	2	3	2	1	3	3	5	1	2	3	5	3	5	5	4	3	2	1	2	4
W2-218	2	3	1	4	2	1	4	4	7	6	4	2	5	4	4	6	6	5	5	4	3	3	3	3	4	3	3	4	1	2	1	2	1	2	2	2	4	3	2	2	2	2	2	2	2	3	1	4	2
W2-219	2	3	2	2	1	1	3	3	6	7	2	2	2	2	2	2	2	1	1	2	2	1	1	1	2	1	1	1	4	4	4	5	4	3	5	4	4	3	4	4	5	5	4	4	4	6	5	7	5
W2-22	1	3	3	4	2	1	2	3	8	6	3	1	3	2	2	2	3	2	2	2	1	1	2	2	1	2	1	2	4	3	4	4	4	4	4	4	4	4	5	5	4	5	4	4	3	7	6	6	5
W2-220	2	1	3	1	1	1	3	5	7	1	2	1	2	1	3	2	2	3	2	1	2	1	1	2	2	3	3	1	5	4	3	5	5	5	4	5	4	4	4	4	3	4	4	4	3	6	5	6	6
W2-221	1	2	1	2	1	1	2	3	6	5	6	1	3	2	1	1	1	2	2	2	1	1	1	2	2	2	1	2	3	4	4	3	5	4	5	4	3	5	4	4	3	4	4	5	3	6	5	7	5
W2-222	1	2	2	1	2	3	2	3	6	2	2	3	2	3	2	3	2	3	2	2	1	1	2	2	2	1	2	1	4	4	4	3	3	4	5	4	3	1	3	4	4	5	3	3	4	6	5	6	5
W2-223	2	2	3	2	2	1	1	6	6	7	2	4	1	1	2	5	4	6	3	4	1	1	4	1	4	1	2	4	2	4	4	3	2	3	5	3	4	2	3	4	2	5	5	5	1	4	2	3	5
W2-224	2	1	1	3	1	5	2	3	8	6	5	4	5	4	4	5	5	6	4	6	3	3	4	3	3	4	3	3	1	2	2	2	2	2	2	3	2	2	3	2	2	2	2	3	2	3	1	2	2
W2-225	2	3	3	3	2	1	3	5	6	5	2	2	3	3	2	2	3	2	2	6	2	2	1	2	2	2	2	2	4	4	4	1	5	4	3	4	4	3	4	4	4	4	4	4	3	6	5	6	5
W2-226	2	2	1	3	2	2	1	2	8	6	6	5	5	5	5	5	5	5	5	5	4	3	4	3	4	3	3	4	2	3	2	2	1	2	2	1	2	2	2	2	1	1	2	1	1	2	1	2	2
W2-227	2	3	3	4	2	2	2	7	7	6	5	5	6	4	5	4	6	6	6	4	4	3	4	4	2	3	3	4	2	1	3	2	2	2	1	2	3	2	2	2	1	1	3	2	2	3	0	2	2
W2-228	2	3	3	2	1	1	4	6	6	6	4	4	5	3	5	4	1	4	1	6	1	3	4	1	1	2	3	1	1	3	1	2	4	2	2	3	3	2	5	1	1	1	2	1	1	6	1	2	1
W2-229	2	3	3	4	2	1	4	7	6	6	1	1	5	5	3	1	2	3	5	5	4	3	1	2	3	3	2	3	1	5	1	4	3	3	1	2	5	2	4	4	3	4	4	4	1	5	3	2	5
W2-23	1	1	1	3	2	2	2	4	6	6	4	4	5	4	5	4	4	6	4	5	3	4	4	3	3	3	3	3	1	2	2	4	2	1	2	2	2	2	4	2	2	3	1	2	1	2	2	3	1
W2-230	2	3	2	3	1	1	2	6	2	8	1	2	2	1	1	1	2	3	2	1	2	2	2	1	2	2	2	1	3	3	4	3	3	4	4	4	3	5	4	5	5	5	4	4	5	7	6	7	6
W2-231	1	2	3	2	2	1	1	6	7	7	2	3	3	3	2	4	3	2	2	2	2	1	2	2	2	2	1	2	4	4	4	5	5	4	5	5	3	4	3	3	3	4	3	4	4	6	6	7	5
W2-232	1	3	3	2	1	1	3	4	9	7	2	2	2	2	2	1	2	2	3	2	1	1	1	2	1	2	1	2	3	3	5	4	3	4	4	5	3	5	4	5	4	4	4	5	3	6	6	7	6
W2-233	2	3	3	1	2	1	1	5	6	6	3	2	2	1	2	2	2	3	2	2	2	1	1	3	1	2	2	1	3	4	4	4	5	3	4	5	4	4	4	4	3	3	3	4	4	7	7	7	6
W2-234	1	1	1	4	2	1	2	4	7	6	5	5	5	6	5	6	4	4	5	4	3	3	3	4	2	3	3	3	3	2	3	2	2	1	2	1	2	2	2	2	2	1	3	5	1	4	1	2	2
W2-235	1	3	1	2	1	2	2	5	8	1	5	5	6	6	4	5	6	5	3	5	3	4	3	3	3	3	3	4	1	1	2	2	2	2	2	2	1	2	2	2	3	2	3	2	1	3	2	3	2
W2-236	1	3	3	3	2	2	1	3	6	8	5	5	5	1	5	5	5	5	5	4	3	4	3	3	3	3	3	3	2	2	2	1	2	2	3	2	3	2	3	1	2	1	2	2	2	4	2	2	2
W2-237	2	3	2	3	1	1	1	3	8	8	2	2	2	2	2	2	2	2	1	2	1	2	2	1	2	2	1	2	4	5	4	5	4	4	4	1	4	5	4	4	4	5	4	4	4	6	5	7	5
W2-238	2	1	1	1	2	1	4	3	8	7	3	2	5	6	6	6	3	1	6	6	4	4	3	3	2	3	4	3	5	2	3	5	3	1	1	3	4	4	2	1	5	1	2	2	2	5	2	3	3
W2-239	1	1	2	4	2	1	2	3	8	4	2	3	3	3	2	1	2	3	2	1	1	3	2	2	3	2	2	2	3	4	4	3	5	4	3	4	1	4	3	5	4	3	4	3	4	7	5	7	6
W2-24	1	3	1	2	1	1	1	4	7	8	5	5	5	5	5	5	5	5	5	2	3	3	3	4	4	4	3	3	2	3	1	3	2	1	3	2	1	2	3	2	1	2	2	2	2	3	1	2	1
W2-240	1	3	2	2	2	1	2	4	4	1	2	2	1	2	3	2	3	2	3	3	2	1	2	2	1	2	2	2	4	4	4	4	4	4	4	4	4	4	1	4	4	3	4	5	4	6	6	6	5
W2-241	2	3	2	3	1	1	2	6	7	8	2	3	2	1	2	2	3	2	1	1	2	1	2	3	3	2	2	2	4	5	3	3	5	4	3	3	4	5	5	5	4	3	5	4	4	6	6	7	6
W2-242	2	3	2	2	1	1	4	7	8	8	2	2	3	3	2	2	2	2	2	3	2	2	3	1	1	2	2	2	4	4	4	4	4	4	4	4	4	3	4	4	4	5	4	4	4	6	6	7	5
W2-243	2	2	3	1	1	1	2	1	8	6	2	2	2	2	2	2	2	2	2	3	1	2	1	2	2	2	2	2	4	3	5	4	5	4	4	3	4	4	5	4	5	3	4	4	4	6	6	7	5
W2-244	2	3	1	2	2	1	3	7	6	7	5	6	6	4	6	6	5	4	5	5	3	4	3	4	4	4	3	4	1	4	2	1	2	2	2	3	1	2	2	2	1	2	2	2	2	3	0	1	2
W2-245	2	3	3	4	1	2	1	5	6	7	5	6	6	4	1	5	4	4	5	5	4	4	3	3	3	3	3	3	1	2	1	3	2	3	2	2	2	1	2	3	5	2	1	2	2	3	3	3	1
W2-246	2	1	3	1	2	1	2	3	6	8	5	5	3	4	4	4	2	6	5	5	2	4	2	4	1	2	2	4	2	3	4	4	5	4	5	3	4	3	4	1	3	3	1	4	3	6	6	4	5
W2-247	2	3	2	4	2	1	4	4	8	8	3	1	5	2	1	6	3	4	5	1	2	4	4	3	2	1	1	1	2	2	4	2	5	3	5	3	4	4	2	2	3	3	1	4	4	2	4	4	4
W2-248	2	1	2	2	1	1	2	5	6	1	5	5	4	5	6	5	5	4	5	5	3	3	3	4	3	3	1	4	2	1	2	2	2	2	2	3	2	2	3	3	1	2	1	2	2	3	2	3	3
W2-249	2	2	2	1	1	2	2	4	8	8	1	1	3	1	2	2	2	3	2	2	1	1	1	2	1	2	2	1	3	4	4	4	4	4	4	3	4	4	4	4	4	4	4	5	4	6	6	7	6
W2-25	2	1	3	3	2	1	2	3	5	8	2	1	6	4	2	3	5	5	3	1	3	2	4	1	1	4	2	1	1	4	4	4	5	5	5	4	4	4	3	5	3	4	4	1	1	2	3	3	4
W2-250	1	1	1	3	2	1	1	5	9	4	6	5	4	6	1	5	5	4	3	4	3	1	4	1	3	4	1	1	3	3	2	3	3	5	4	5	1	1	3	2	3	4	2	4	1	2	2	3	2
W2-251	1	3	2	4	2	1	2	7	1	6	2	1	3	2	1	2	2	2	3	1	2	2	2	2	2	2	2	2	5	4	3	4	2	4	5	1	4	3	4	3	4	3	3	2	4	7	7	5	6
W2-252	1	3	1	1	2	1	4	3	7	7	2	2	1	1	3	2	1	1	2	2	2	1	2	2	2	2	1	1	4	4	4	3	4	4	4	4	4	4	5	4	3	3	4	3	4	6	5	7	5
W2-253	1	1	1	1	1	2	2	3	7	1	6	2	3	4	2	3	1	2	3	2	1	2	2	2	2	2	1	1	5	3	3	4	3	3	3	4	4	5	4	4	5	4	4	4	3	7	5	7	6
W2-254	1	3	2	2	2	1	4	2	2	1	6	5	5	5	5	6	5	6	5	5	4	3	4	4	3	3	3	4	2	1	2	2	2	2	3	3	1	2	3	2	3	3	5	2	2	2	0	1	1
W2-255	2	3	3	1	2	1	3	3	6	5	2	3	1	1	2	3	2	2	2	2	1	2	1	1	2	2	4	1	3	4	5	4	4	4	4	4	5	5	4	4	4	4	3	3	4	6	5	7	5
W2-256	2	3	3	2	1	2	2	5	5	8	1	2	4	5	4	6	4	3	6	1	4	4	3	2	3	3	1	1	1	3	5	5	2	4	3	3	2	3	2	3	1	1	5	3	3	6	1	3	2
W2-257	2	3	1	1	1	1	4	5	8	5	2	5	2	2	4	4	6	2	6	3	3	4	1	4	1	2	2	2	4	3	1	3	4	5	3	1	2	1	3	5	5	4	2	3	5	5	1	2	2
W2-258	1	3	1	2	1	2	1	4	7	8	3	5	2	3	2	2	1	2	3	2	2	2	2	1	2	2	2	2	4	5	4	5	5	4	3	3	5	4	3	5	4	4	5	4	4	7	5	7	6
W2-259	2	2	2	3	1	1	2	3	7	6	6	6	5	6	5	5	6	5	4	5	3	3	3	3	3	3	4	1	2	3	3	1	3	2	2	2	5	2	3	1	2	3	1	2	1	3	1	1	2
W2-26	1	2	2	3	2	2	1	5	9	6	4	5	5	6	5	4	5	6	5	5	3	4	4	4	4	3	3	4	1	2	3	2	3	2	2	3	2	3	2	2	2	2	3	2	1	3	1	2	2
W2-260	2	2	3	1	2	1	1	7	5	3	2	5	2	1	2	2	2	2	1	1	2	1	2	2	1	2	2	2	4	5	5	3	5	4	4	4	3	3	4	3	5	4	3	4	4	6	5	6	5
W2-261	2	3	1	4	2	1	2	4	5	6	2	2	2	2	2	2	2	1	2	2	2	1	2	2	1	2	1	2	4	4	4	3	4	4	3	5	4	3	3	5	5	4	4	3	4	6	5	7	5
W2-262	2	3	1	2	2	2	1	4	7	8	1	2	1	2	2	2	1	3	1	2	2	2	2	2	2	2	2	2	4	4	4	3	4	5	5	3	4	4	3	4	5	5	5	3	3	6	5	6	5
W2-263	1	1	3	4	1	1	2	3	7	1	6	6	5	4	5	4	4	4	5	4	3	3	3	4	3	4	3	3	1	2	2	2	3	1	3	3	3	2	2	2	2	3	2	2	2	3	1	3	2
W2-264	1	3	3	3	2	2	1	3	7	4	6	6	4	5	5	4	6	6	4	4	4	3	3	3	4	3	3	4	2	1	2	2	2	3	2	1	3	1	2	2	2	2	1	2	2	2	4	3	2
W2-265	2	3	3	2	1	1	2	5	3	7	4	5	4	5	4	5	4	4	4	5	3	3	4	3	4	3	3	3	3	2	2	3	3	2	1	2	2	2	3	2	2	2	2	4	2	2	2	3	1
W2-266	2	3	2	3	1	1	2	5	4	6	3	3	3	1	2	2	3	1	2	2	2	1	1	1	2	2	2	1	4	5	5	4	5	4	5	4	3	4	4	1	5	4	4	4	4	7	5	6	6
W2-267	2	3	3	4	1	1	2	3	5	7	2	4	1	1	6	6	1	4	1	6	2	1	3	2	2	2	1	2	3	4	2	5	5	4	4	3	1	1	5	3	3	3	5	2	5	4	1	4	1
W2-268	2	3	1	4	1	1	1	7	2	6	2	3	3	2	1	1	2	2	2	2	2	2	2	1	1	1	2	1	4	3	3	4	4	4	5	4	3	4	4	1	4	5	5	4	4	6	6	6	5
W2-269	1	3	3	1	2	1	1	5	6	8	3	2	2	2	3	3	3	3	2	2	2	2	2	2	2	2	1	2	3	4	4	4	4	3	4	4	4	3	4	4	2	4	3	4	5	7	5	6	6
W2-27	2	3	1	3	2	2	3	5	5	3	3	2	2	2	3	3	1	3	2	2	2	2	2	1	1	2	1	2	4	4	5	4	4	4	3	3	4	5	4	5	4	4	4	4	4	6	6	7	5
W2-270	2	3	3	3	1	1	2	5	7	5	2	2	2	2	2	1	2	2	2	1	2	2	2	3	2	2	2	1	4	4	4	3	3	4	4	4	3	4	4	3	4	4	4	3	4	7	7	7	5
W2-271	2	2	1	1	2	1	3	1	2	6	2	3	2	2	2	3	2	1	2	3	1	1	1	2	2	2	2	2	4	3	3	4	4	5	4	5	3	4	4	3	4	4	5	5	4	7	6	6	6
W2-272	1	3	3	4	1	1	1	4	9	8	2	1	2	2	2	2	3	1	2	2	2	2	2	2	3	2	2	2	4	4	4	4	4	4	4	5	4	4	3	4	2	5	5	5	4	6	7	6	5
W2-273	2	1	3	3	2	1	1	6	8	4	5	6	5	5	4	6	5	5	6	5	3	3	3	3	4	3	3	3	3	2	2	3	2	2	2	2	2	2	2	2	2	1	2	3	3	4	0	1	3
W2-274	2	2	2	4	1	1	2	3	1	7	1	6	5	6	1	3	1	1	5	1	4	4	2	4	1	2	2	4	5	3	4	1	2	2	1	5	2	3	5	1	4	4	2	4	3	2	4	6	1
W2-275	2	1	2	2	1	1	2	4	6	6	5	6	5	5	5	5	4	4	5	4	3	4	4	3	4	4	4	4	2	2	3	1	1	2	2	2	3	3	2	1	2	3	2	1	2	4	2	3	2
W2-276	1	3	3	4	2	4	3	7	9	8	5	4	4	5	4	5	5	4	5	5	3	3	3	4	3	3	3	4	1	2	2	2	3	4	3	1	1	2	2	2	3	2	3	2	2	3	1	3	2
W2-277	1	3	2	4	1	1	3	3	6	8	3	3	5	1	4	6	5	2	5	3	2	4	3	1	1	2	1	4	4	1	4	1	3	3	5	3	4	3	4	1	2	2	2	2	2	6	1	5	6
W2-278	1	1	1	4	1	1	1	1	3	8	6	4	1	3	4	3	3	5	6	4	2	1	4	3	1	3	3	3	1	5	2	2	3	5	5	1	4	2	5	5	4	2	4	3	4	2	5	5	5
W2-279	2	3	2	1	1	1	2	3	7	8	2	3	2	2	3	1	3	2	1	2	2	2	2	2	1	2	2	2	5	4	3	5	5	4	3	3	4	5	4	4	4	4	3	5	5	7	7	6	6
W2-28	2	2	1	4	2	3	2	5	6	6	2	2	1	2	1	1	2	2	1	1	2	1	2	2	2	1	2	2	4	4	4	5	3	2	4	4	5	4	4	4	5	4	4	4	3	7	7	7	6
W2-280	2	1	2	4	1	1	1	4	1	3	2	1	2	3	2	1	1	2	2	2	1	2	2	2	2	2	2	2	3	4	5	4	4	4	4	5	4	4	5	4	4	5	4	3	4	7	5	6	5
W2-281	2	2	3	3	2	2	2	3	4	4	3	2	2	1	2	3	2	5	2	2	1	2	1	2	2	2	1	2	3	5	3	4	5	4	5	4	5	3	4	4	3	4	4	5	4	6	6	6	5
W2-282	1	3	1	2	1	1	2	5	6	6	2	2	2	2	2	2	1	2	2	2	1	1	2	2	2	1	2	2	4	4	4	4	4	5	4	3	2	4	5	4	4	4	4	4	4	6	5	6	4
W2-283	1	3	3	1	1	1	3	7	6	7	2	3	2	2	1	2	2	1	2	2	2	2	2	2	2	1	2	2	4	5	4	4	4	4	5	4	3	3	4	3	4	4	4	3	4	6	5	6	5
W2-284	1	1	2	1	1	1	3	4	9	6	5	5	4	5	4	5	5	4	5	5	4	4	3	3	4	4	4	4	2	2	2	2	1	3	1	2	3	2	3	1	2	2	3	1	4	2	1	2	1
W2-285	1	3	3	4	1	1	1	3	7	6	5	4	4	4	5	5	4	5	5	4	4	3	4	3	3	3	3	1	1	2	3	3	2	1	1	1	2	2	2	2	2	2	2	2	3	2	2	3	1
W2-286	1	3	1	2	2	1	1	7	2	7	4	5	5	5	5	5	6	6	5	6	3	3	4	4	3	3	3	3	2	3	2	1	2	2	2	1	1	2	2	3	3	2	3	1	3	4	1	3	2
W2-287	2	3	2	4	2	1	4	7	9	4	1	1	6	5	4	5	1	5	5	4	3	2	2	1	2	3	3	4	3	4	5	4	3	3	2	3	3	4	4	4	3	4	2	2	4	4	2	6	4
W2-288	1	1	1	3	1	1	1	3	6	7	5	4	6	5	5	5	4	6	6	5	3	4	3	3	3	3	3	4	3	2	1	3	2	2	2	2	2	1	2	3	2	2	2	3	2	2	1	2	1
W2-289	2	3	1	1	2	1	3	5	6	1	1	2	3	2	2	5	1	2	2	3	2	2	2	1	2	2	2	2	5	4	3	5	3	5	5	4	4	4	4	4	4	4	4	4	3	7	6	7	6
W2-29	1	3	1	1	2	1	4	3	6	7	5	3	3	1	5	5	5	2	6	4	4	3	4	2	4	4	3	4	3	5	2	3	1	2	1	5	1	1	4	2	4	2	5	5	1	6	2	7	2
W2-290	1	3	2	4	2	1	2	4	8	7	3	3	3	5	5	4	3	1	4	2	2	3	4	2	1	1	3	2	5	2	5	1	5	2	2	4	5	1	2	5	4	2	5	5	4	5	6	2	4
W2-291	2	1	1	2	1	1	2	6	8	7	3	1	3	1	2	2	1	2	1	2	2	2	1	2	1	3	2	1	3	3	4	4	4	4	3	4	4	3	4	4	4	4	4	4	4	6	5	6	6
W2-292	1	3	1	2	1	2	1	7	8	6	2	2	1	2	2	1	1	3	2	2	2	2	1	1	2	1	2	2	4	4	4	4	4	5	4	4	4	4	3	3	3	5	3	3	4	7	6	7	6
W2-293	2	1	2	3	1	1	2	1	8	1	2	3	1	2	5	2	2	2	2	2	1	4	1	2	2	2	2	2	4	4	5	4	4	5	3	5	4	3	4	5	5	4	4	4	4	6	5	7	6
W2-294	2	3	1	4	1	2	2	3	7	1	5	4	4	4	4	6	4	5	4	5	3	4	3	3	4	3	3	3	5	2	1	1	2	3	1	2	1	2	2	3	2	2	3	3	1	3	3	2	2
W2-295	2	2	3	2	1	1	2	7	7	8	2	3	2	2	3	1	3	2	1	2	2	1	2	1	2	2	2	1	5	5	4	4	3	4	3	4	4	5	4	4	4	4	4	3	3	7	5	7	5
W2-296	1	3	1	3	2	4	1	5	9	7	5	5	5	4	5	5	6	5	5	5	3	3	4	3	3	3	4	4	2	2	3	2	2	2	2	2	2	3	2	2	2	2	3	2	1	3	2	3	2
W2-297	1	3	2	4	1	1	2	5	5	7	5	3	6	2	3	6	4	5	1	2	4	2	2	2	2	3	3	3	3	4	5	5	3	1	1	5	1	1	5	4	4	1	5	2	5	5	6	5	4
W2-298	2	2	3	2	2	1	1	5	9	2	1	2	6	1	3	1	6	3	3	3	4	3	1	2	2	1	1	2	1	4	4	4	3	1	4	5	4	4	1	1	5	4	2	2	4	6	4	3	5
W2-299	2	3	3	4	2	1	3	4	7	7	5	6	6	5	4	1	4	4	6	4	3	4	4	4	4	3	4	3	2	2	2	2	2	3	1	2	1	2	2	1	2	2	2	2	2	3	2	3	2
W2-3	1	2	1	2	1	1	1	3	8	7	2	3	2	1	2	1	2	2	3	2	2	2	2	1	1	2	2	2	3	3	4	4	4	4	4	3	5	4	4	4	4	4	3	5	3	6	7	6	5
W2-30	2	1	3	1	1	1	2	3	7	6	2	2	3	2	3	3	2	2	2	1	1	2	1	2	2	2	2	2	4	4	4	4	3	5	4	4	5	4	4	2	4	4	4	3	4	7	7	6	6
W2-300	2	1	3	2	2	1	1	4	6	6	1	3	3	2	3	2	2	2	2	2	2	2	2	2	1	2	2	2	5	4	5	4	4	4	3	4	5	5	4	4	4	4	5	4	5	7	7	6	6
W2-301	2	1	1	4	1	1	3	4	3	8	2	2	2	1	2	6	2	2	3	2	1	2	1	1	2	2	2	1	4	4	3	4	4	2	4	3	3	5	4	5	4	5	3	4	4	6	5	6	6
W2-302	1	3	3	3	1	2	4	4	6	8	2	1	1	2	3	1	3	3	3	3	2	2	1	2	1	2	1	2	4	3	3	4	5	1	4	4	4	5	4	3	4	3	3	3	4	7	6	7	6
W2-303	2	2	1	1	1	2	2	4	7	6	2	2	1	3	3	1	2	2	2	2	2	1	2	2	2	2	2	1	3	4	3	4	5	4	3	4	4	3	4	5	4	4	3	4	2	7	6	7	6
W2-304	2	1	1	3	1	4	3	7	6	7	6	5	5	6	5	5	6	5	5	4	3	4	4	4	4	3	3	3	3	2	2	1	1	2	2	2	2	3	2	2	2	2	3	2	1	2	1	2	2
W2-305	2	2	2	3	2	1	1	5	8	3	2	2	3	2	2	3	2	2	2	1	1	4	1	2	2	2	2	2	5	4	4	3	5	2	4	4	4	4	5	5	4	4	4	5	4	6	5	6	5
W2-306	2	3	1	1	1	1	3	4	5	4	4	5	5	5	4	5	5	5	5	6	4	3	3	3	4	3	3	4	2	1	3	2	3	2	3	1	2	2	2	2	1	2	2	1	2	3	2	3	1
W2-307	1	1	2	4	1	1	4	5	8	8	4	5	5	6	5	6	5	5	5	6	3	3	3	3	3	3	3	4	1	3	1	2	1	2	1	3	3	2	2	3	3	2	2	5	3	3	1	2	3
W2-308	1	2	2	3	1	1	2	4	7	8	2	2	2	2	1	1	3	2	2	2	2	1	1	2	1	2	1	2	4	4	3	5	3	3	5	3	3	4	4	4	3	4	4	3	4	6	5	7	5
W2-309	2	2	3	2	1	1	2	3	8	4	4	6	4	1	5	3	1	2	3	3	3	3	1	1	1	2	3	4	4	3	1	3	2	3	1	1	5	1	1	5	5	3	2	2	2	6	4	4	1
W2-31	2	1	2	4	1	4	3	5	6	6	2	3	2	3	1	3	3	2	2	2	1	4	1	2	1	1	1	1	4	4	4	3	5	4	3	3	5	4	4	5	3	4	5	4	5	7	7	6	5
W2-310	2	2	2	1	2	1	2	4	7	1	3	2	6	2	3	4	5	2	4	6	4	3	2	4	1	1	1	4	2	5	3	2	4	5	1	1	4	5	1	4	3	5	5	3	4	4	4	7	4
W2-311	2	3	3	1	1	1	2	7	5	7	1	6	2	3	2	2	1	3	1	2	1	1	2	2	2	1	1	2	5	5	4	5	3	5	4	4	4	4	3	4	4	3	5	4	4	6	6	7	5
W2-312	2	1	2	4	2	1	1	3	8	6	2	3	2	3	2	1	1	2	2	1	1	1	2	2	2	2	2	2	5	4	5	5	3	4	5	3	4	3	4	4	4	1	3	4	5	7	6	7	5
W2-313	2	3	1	3	2	2	2	6	5	5	2	3	2	3	2	2	1	2	2	2	1	2	2	1	2	1	2	2	4	5	5	4	5	5	4	4	2	4	3	4	4	4	4	4	3	7	5	6	5
W2-314	2	3	3	3	2	1	1	7	7	4	6	5	4	6	6	5	4	6	5	5	1	3	3	3	3	4	3	3	2	2	2	2	3	2	4	2	2	1	2	2	2	1	1	3	2	3	0	1	3
W2-315	2	1	3	4	2	1	1	5	1	7	4	4	5	4	5	6	5	5	5	5	3	3	4	3	3	3	3	3	1	2	1	2	2	2	2	3	2	4	1	1	2	2	2	3	2	2	1	2	1
W2-316	1	3	2	3	1	1	2	3	6	8	5	5	5	6	5	5	5	4	6	6	3	4	4	3	3	3	3	3	2	2	3	3	1	2	3	3	2	2	1	2	1	2	2	2	1	3	0	1	2
W2-317	2	3	1	2	1	1	1	5	6	6	4	4	2	1	3	2	3	5	4	5	1	2	2	2	1	1	4	4	1	2	5	5	3	1	5	3	1	5	2	1	5	1	2	1	5	5	1	7	6
W2-318	2	1	3	4	1	1	1	7	1	8	2	3	1	1	2	3	2	2	2	1	2	2	2	2	2	2	2	1	3	4	4	3	4	3	4	4	4	4	4	4	5	5	4	4	4	7	7	6	5
W2-319	1	2	3	2	2	1	2	5	6	2	5	1	6	6	6	6	1	3	1	2	1	4	2	4	4	4	4	2	3	5	2	2	2	4	2	5	3	4	1	3	4	1	5	2	5	5	5	4	4
W2-32	2	3	2	1	1	1	1	4	7	2	1	2	3	1	2	2	2	2	2	2	1	1	2	1	4	2	1	4	3	4	4	3	4	5	4	4	5	1	5	3	5	5	4	5	5	7	5	6	6
W2-320	2	3	3	4	1	1	2	3	6	8	6	1	2	2	1	2	5	2	2	1	2	2	1	2	1	1	2	1	4	4	5	4	4	4	4	3	5	3	4	5	4	4	4	4	5	7	6	6	5
W2-321	1	1	1	3	1	1	2	4	7	7	3	2	2	2	1	1	2	2	3	3	2	2	2	1	2	1	2	1	3	5	5	3	5	5	4	5	4	3	3	3	3	5	4	5	4	6	6	7	5
W2-322	2	1	2	2	2	1	4	4	1	7	2	2	2	3	2	2	2	2	3	2	1	2	2	2	2	1	2	2	4	5	4	4	4	4	3	4	4	4	4	4	3	4	4	4	4	7	6	7	6
W2-323	2	3	1	1	2	1	4	5	9	8	2	2	2	2	2	2	2	2	1	1	2	2	1	1	2	2	2	1	4	4	4	5	5	4	4	4	4	4	3	4	4	4	4	5	3	6	5	6	6
W2-324	2	1	1	2	1	1	1	5	8	8	2	3	3	1	2	3	2	3	2	1	2	2	1	2	2	3	2	2	3	3	5	4	3	4	4	4	4	4	5	3	4	1	4	3	4	7	6	6	6
W2-325	1	2	3	3	2	2	1	5	6	4	5	6	5	6	5	5	5	5	5	4	3	3	3	3	4	4	3	3	1	1	3	2	2	2	3	2	3	2	1	3	3	2	2	3	1	2	0	1	1
W2-326	1	2	3	4	1	1	3	7	8	8	3	2	3	2	1	5	2	2	2	2	2	2	2	1	2	1	2	4	4	3	5	5	4	4	4	4	4	4	4	4	4	4	3	4	5	6	5	7	5
W2-327	2	2	2	2	1	1	1	3	1	1	5	5	4	4	5	5	5	5	2	5	3	4	4	4	4	3	3	3	1	3	1	2	2	2	2	2	2	2	2	2	2	2	2	2	2	3	2	4	2
W2-328	2	3	1	3	1	1	4	3	7	8	5	5	5	4	4	4	5	5	4	5	4	4	4	3	3	4	3	3	1	2	3	3	2	2	2	2	2	2	3	3	1	2	2	2	2	3	1	2	2
W2-329	1	1	3	2	1	3	3	4	9	7	4	3	1	6	3	5	2	5	5	4	3	4	1	4	4	1	1	3	2	5	2	1	4	5	1	2	5	5	2	4	2	4	4	4	1	7	4	2	2
W2-33	2	2	3	3	2	1	1	6	6	8	2	2	3	1	3	3	3	1	2	2	2	2	2	2	2	2	2	2	3	4	4	3	5	4	5	3	3	5	4	4	4	5	4	4	3	6	5	7	6
W2-330	2	1	3	4	1	1	1	7	8	5	2	4	2	2	2	2	3	3	2	3	1	2	1	2	2	1	2	2	5	4	5	3	5	5	4	3	4	3	4	4	5	4	4	4	4	7	5	6	6
W2-331	2	3	1	1	1	2	2	7	8	8	2	2	2	2	2	2	2	2	2	1	1	1	1	2	1	2	1	2	4	3	4	4	3	4	4	4	4	5	5	4	5	3	5	4	4	7	6	7	6
W2-332	2	3	3	2	1	1	2	5	6	8	6	2	4	4	5	1	6	6	1	6	1	1	2	3	1	3	4	3	4	2	4	3	5	5	2	4	3	5	4	5	2	1	1	5	5	4	5	4	6
W2-333	2	3	1	3	2	1	2	5	8	4	1	2	3	2	2	2	2	2	2	2	2	2	2	2	4	2	2	2	4	4	3	4	4	5	4	3	4	5	4	4	3	4	3	4	2	7	5	7	6
W2-334	2	3	1	2	2	2	1	3	6	5	5	6	5	5	4	4	6	5	5	1	4	3	3	4	3	4	4	3	1	2	2	1	3	2	2	3	2	3	2	2	2	5	3	1	3	2	1	2	2
W2-335	2	3	1	4	1	1	2	3	2	8	2	2	2	2	2	1	2	2	3	2	1	2	1	2	2	2	1	2	4	4	5	4	5	5	4	5	5	3	5	4	4	4	4	4	4	6	6	7	6
W2-336	2	3	3	4	1	1	3	7	2	6	2	3	2	2	2	2	1	1	1	5	2	1	2	1	2	2	1	1	5	4	4	3	4	4	5	4	4	3	3	4	4	4	4	4	4	7	5	6	6
W2-337	1	3	1	2	1	1	1	5	4	8	3	2	3	3	1	3	6	5	5	3	4	4	2	3	4	3	3	1	4	4	3	3	4	1	3	3	5	3	4	3	3	1	5	2	4	7	3	5	1
W2-338	1	1	3	1	1	1	1	3	9	6	1	5	4	3	6	5	6	6	6	6	3	4	2	1	4	1	1	4	5	4	5	2	5	1	2	5	3	3	4	5	2	1	5	5	1	5	3	3	3
W2-339	1	3	2	1	1	2	3	3	6	8	2	2	2	2	2	1	1	2	2	2	2	2	2	1	1	2	2	1	5	3	4	4	5	4	4	4	3	3	5	4	5	4	5	3	4	7	6	7	6
W2-34	1	1	2	4	2	1	4	5	7	1	6	5	6	4	5	5	5	6	5	5	2	4	3	3	3	3	3	3	3	2	1	2	2	2	2	5	3	2	2	2	2	1	2	1	3	3	1	2	2
W2-340	2	3	3	1	1	1	4	3	3	7	2	1	2	3	3	1	2	2	2	3	2	2	1	2	2	2	2	1	4	4	3	4	1	4	3	4	4	4	4	4	2	4	5	4	5	7	6	7	6
W2-341	2	1	3	3	1	1	3	4	8	1	2	2	1	3	2	1	1	2	2	2	1	2	1	2	2	2	2	2	4	3	3	4	3	5	4	3	4	3	4	4	5	4	3	4	3	7	5	7	6
W2-342	2	3	1	1	2	1	3	3	6	6	2	2	1	2	2	2	2	3	2	1	1	2	2	1	2	2	2	1	4	4	3	3	3	4	4	4	4	5	5	3	5	5	3	4	3	7	6	6	5
W2-343	2	3	3	4	1	2	3	4	7	5	6	6	2	5	5	5	6	5	4	5	4	4	3	4	3	1	3	1	2	1	2	1	1	1	3	2	1	1	2	2	1	5	2	3	3	3	3	2	2
W2-344	2	3	2	1	2	2	2	6	4	2	5	5	5	2	4	6	6	5	5	4	1	3	3	3	3	3	3	3	2	4	2	1	2	3	3	2	2	2	3	2	2	2	2	1	2	3	1	2	2
W2-345	2	3	2	2	2	1	4	3	3	3	5	5	5	5	5	4	4	5	5	4	3	4	3	3	3	4	3	4	2	2	3	3	3	3	2	2	1	1	3	2	2	1	2	3	1	2	3	3	2
W2-346	1	2	1	1	1	1	2	7	8	3	5	4	5	5	5	6	5	6	4	6	3	4	3	3	3	3	4	3	2	2	1	1	3	2	2	2	2	1	3	2	2	1	2	2	3	5	1	2	2
W2-347	2	3	1	2	2	1	4	4	9	6	3	1	2	5	4	4	5	4	2	5	3	2	2	3	2	1	1	3	4	5	3	4	5	4	1	1	5	1	2	4	2	5	5	5	1	6	6	4	3
W2-348	2	2	1	3	1	1	1	3	6	2	5	4	4	5	5	5	5	5	6	5	3	3	3	3	3	3	4	4	3	2	4	2	1	2	2	2	2	2	1	2	1	2	2	1	1	2	3	3	2
W2-349	1	2	2	4	2	1	3	7	2	6	3	2	1	5	2	2	2	1	3	2	2	2	2	2	1	2	2	2	4	3	4	3	4	4	4	4	3	4	1	4	4	4	5	3	4	7	5	6	5
W2-35	1	3	1	3	1	1	3	4	6	7	4	5	5	5	5	4	6	5	5	4	4	4	3	3	3	4	3	3	2	1	2	3	2	2	2	2	2	3	3	2	2	2	2	1	1	2	2	3	1
W2-350	2	3	3	1	1	1	1	5	2	3	1	2	3	5	5	2	4	6	2	3	1	2	3	4	4	1	2	4	5	1	5	1	5	4	3	2	1	2	1	2	5	1	2	4	1	5	6	5	5
W2-351	2	2	2	2	1	4	3	3	6	7	2	2	3	2	1	2	2	2	3	2	2	2	2	2	2	1	2	1	5	4	4	4	4	4	4	4	5	4	5	3	3	4	2	4	3	7	6	7	6
W2-352	2	1	3	2	2	1	3	2	4	7	3	2	2	2	1	2	3	1	2	2	2	2	1	2	1	1	1	2	4	3	3	4	4	4	4	2	3	4	4	3	3	4	4	3	5	6	5	6	5
W2-353	1	3	1	3	1	1	2	5	6	2	2	1	2	2	1	1	2	2	2	3	2	1	1	1	1	2	1	2	1	5	3	4	4	3	2	4	4	4	4	4	4	5	3	3	5	7	6	6	6
W2-354	1	3	1	3	2	1	3	3	8	7	2	1	1	1	3	3	3	2	2	2	2	2	1	2	1	1	1	2	3	5	4	4	3	4	4	1	4	3	4	4	4	3	5	1	4	6	5	7	5
W2-355	2	1	2	3	1	1	3	4	7	8	5	5	5	5	4	5	6	4	5	4	3	3	3	3	4	1	3	3	1	2	3	2	2	2	1	1	1	3	2	2	2	1	2	2	2	2	3	3	3
W2-356	2	1	2	3	2	2	1	3	8	5	4	4	6	6	5	4	4	5	5	5	4	3	4	2	3	4	3	3	2	2	2	2	5	3	2	3	1	2	2	4	2	2	2	2	3	2	1	6	1
W2-357	2	2	1	3	2	1	2	6	7	7	6	6	4	4	5	5	4	5	5	2	3	3	3	4	3	3	3	3	3	2	3	2	2	3	3	2	2	1	2	2	1	2	2	2	2	3	1	2	2
W2-358	1	1	3	3	1	1	4	7	8	6	5	3	5	2	4	6	6	1	3	2	2	1	1	2	3	1	3	1	3	3	4	2	5	3	5	4	2	5	4	5	5	5	4	2	4	5	2	5	6
W2-359	2	2	2	1	2	1	2	5	8	5	6	1	6	2	5	3	4	6	4	1	1	1	2	3	1	3	4	4	4	2	3	1	4	1	5	2	5	4	5	5	3	3	2	5	3	6	2	7	1
W2-36	2	3	1	4	1	1	2	5	1	6	3	2	1	3	2	2	3	2	2	2	2	1	2	2	2	2	2	2	2	4	5	4	4	4	5	4	4	5	4	4	4	4	4	4	3	6	5	7	5
W2-360	1	1	1	3	2	1	3	5	7	8	3	1	2	2	1	2	2	1	2	2	2	2	2	1	2	2	2	2	5	4	5	4	4	4	5	3	3	5	4	4	4	3	4	5	4	6	6	7	6
W2-361	1	3	1	3	2	4	1	3	8	8	1	2	2	2	1	2	2	1	2	2	2	1	1	2	3	2	2	2	4	4	3	5	4	5	5	3	5	4	5	4	4	4	5	3	3	7	7	6	5
W2-362	2	3	2	3	2	1	2	7	8	3	3	2	2	2	2	1	2	2	2	2	1	2	2	2	2	3	2	3	5	5	3	5	3	4	4	4	4	4	4	4	4	4	5	4	5	6	6	7	5
W2-363	1	3	3	2	2	2	1	6	4	8	2	3	2	2	1	1	1	1	3	2	2	2	2	2	2	1	2	1	4	3	4	3	4	5	4	4	4	5	4	4	2	4	5	3	3	7	6	7	6
W2-364	1	2	1	3	1	1	1	3	6	1	1	2	2	3	2	1	2	2	2	3	2	2	1	2	2	2	2	2	5	5	4	4	4	3	4	5	4	4	4	3	5	5	3	4	5	7	7	7	6
W2-365	1	3	1	4	1	1	2	3	7	6	2	1	1	2	1	2	5	3	2	2	2	2	1	2	2	2	2	2	5	4	4	4	5	3	3	4	5	4	4	5	4	3	4	4	4	6	7	6	4
W2-366	2	3	3	1	2	2	3	3	6	7	5	4	4	5	5	5	5	5	5	5	3	3	3	4	3	3	3	3	2	2	2	2	2	2	3	2	2	2	1	2	2	2	2	2	2	4	2	3	2
W2-367	2	3	3	3	1	1	3	7	7	6	5	5	6	6	5	6	5	4	5	4	4	3	3	4	3	4	3	3	2	2	1	3	2	1	2	2	3	2	2	3	2	1	3	2	2	2	0	1	2
W2-368	1	2	1	2	2	1	3	5	7	3	1	1	4	3	5	5	6	1	1	4	1	4	4	1	1	3	3	3	5	4	5	4	1	3	2	3	3	3	1	1	5	4	4	5	1	5	2	2	6
W2-369	1	3	2	1	1	1	2	5	7	8	2	2	3	2	5	1	2	1	1	2	1	2	2	1	2	1	2	2	4	4	4	4	4	3	3	4	4	4	4	5	4	5	4	4	3	6	6	7	6
W2-37	2	1	3	2	2	1	1	4	7	7	4	4	6	2	1	3	5	5	6	2	2	3	1	2	4	3	1	1	1	1	5	2	3	2	4	2	2	3	1	4	1	3	2	5	4	3	1	3	6
W2-370	1	2	3	1	2	2	2	3	7	7	5	4	6	5	5	5	5	4	5	6	3	4	4	3	3	2	4	3	1	2	2	3	2	2	2	2	2	2	2	3	2	2	2	3	3	3	2	3	2
W2-371	1	3	2	3	2	1	2	2	7	6	5	5	1	4	1	3	5	3	4	6	2	1	3	2	2	1	1	3	2	5	4	2	4	3	4	3	2	2	4	5	4	2	1	5	3	6	2	4	3
W2-372	1	2	1	4	1	1	1	4	7	7	1	1	2	3	3	3	2	2	1	2	1	2	1	3	1	2	2	2	3	3	4	4	4	4	5	3	3	5	5	5	4	4	4	3	4	7	7	7	6
W2-373	1	2	3	2	2	2	2	7	7	8	2	2	2	2	2	3	2	1	2	1	1	2	1	2	2	2	2	2	3	4	4	5	4	3	4	4	5	4	3	4	3	5	4	4	4	6	5	6	5
W2-374	1	1	1	4	2	1	1	3	8	2	5	6	5	5	6	6	5	4	5	4	3	3	3	3	3	3	3	4	2	3	2	1	2	2	2	2	2	2	3	1	2	1	2	3	2	3	0	1	3
W2-375	1	3	2	3	2	1	3	7	1	7	6	5	4	6	4	5	5	5	5	5	3	3	4	3	3	3	3	4	2	3	2	2	1	2	2	1	3	3	2	3	2	3	2	2	2	2	1	2	1
W2-376	2	3	3	3	1	1	2	5	6	6	5	5	4	5	5	5	5	5	5	5	3	4	3	3	4	4	4	3	2	2	2	2	2	1	2	3	2	1	1	2	1	3	3	1	3	4	2	3	2
W2-377	2	3	1	3	2	1	1	5	8	6	6	2	4	5	2	6	1	5	4	1	3	3	2	4	3	1	3	2	4	1	3	3	2	5	1	1	5	5	1	3	5	4	4	5	2	7	1	3	3
W2-378	2	3	1	4	1	2	2	3	5	4	4	3	4	5	5	3	6	3	5	1	1	1	3	1	1	2	1	4	3	4	2	5	4	2	1	1	4	2	2	5	5	2	1	1	4	5	2	6	5
W2-379	2	1	3	1	2	1	1	4	6	6	3	2	3	6	1	2	2	2	2	3	2	2	1	2	1	2	1	1	4	2	4	3	4	3	3	4	4	4	3	5	1	4	4	4	5	7	5	6	4
W2-38	2	3	2	2	2	1	1	5	7	6	2	3	6	3	5	1	3	6	2	4	3	2	3	4	3	3	2	2	2	1	4	1	1	2	5	5	2	4	2	3	4	4	4	3	5	7	1	4	4
W2-380	1	3	3	4	1	1	1	6	6	8	2	3	3	5	1	2	1	2	2	2	1	1	1	2	1	2	1	1	3	5	5	5	3	4	5	4	4	5	5	5	4	5	4	4	4	7	5	7	6
W2-381	1	3	2	4	1	1	1	7	7	7	3	2	2	2	2	3	2	1	2	1	1	2	2	2	2	2	2	2	4	3	3	5	4	4	4	3	4	4	5	4	5	4	4	4	4	7	5	6	6
W2-382	1	1	2	4	2	1	4	7	9	1	2	2	2	1	3	1	3	2	2	3	2	1	2	1	2	1	1	1	4	4	4	3	3	4	4	4	1	5	3	4	5	5	5	4	4	6	5	7	5
W2-383	2	1	3	4	1	1	2	7	8	7	2	1	3	2	2	3	1	2	1	1	1	1	1	2	2	2	2	2	4	4	5	5	4	5	4	3	3	4	5	4	5	4	5	5	4	7	6	7	6
W2-384	2	3	2	1	1	2	1	5	9	6	1	2	1	3	3	3	2	6	3	1	1	1	2	1	1	2	1	2	4	4	4	4	4	4	5	5	4	5	1	1	4	3	4	5	3	6	4	6	5
W2-385	1	1	3	2	2	1	3	4	1	2	5	6	6	5	4	5	6	4	4	6	3	4	3	3	3	4	4	3	3	2	3	2	2	4	2	2	2	2	2	2	2	2	2	2	2	3	1	2	2
W2-386	2	3	1	3	2	1	2	7	2	2	5	5	6	5	5	5	4	5	5	6	4	3	4	4	4	4	4	3	3	1	2	2	1	2	2	2	2	2	1	4	2	3	2	2	1	2	1	2	2
W2-387	2	3	2	3	2	1	2	3	5	6	5	4	5	5	6	5	6	5	4	5	3	4	3	4	3	3	4	3	2	1	2	3	1	1	2	2	1	2	1	2	2	1	2	2	2	2	2	3	2
W2-388	2	1	2	2	1	1	2	4	3	8	2	1	3	6	3	4	5	1	5	6	1	3	1	1	1	3	1	4	4	4	2	5	4	2	2	1	1	1	4	4	1	4	2	3	1	5	2	5	3
W2-389	2	1	3	4	1	1	2	4	2	6	6	5	6	3	4	5	2	1	1	6	2	1	2	1	3	2	4	1	1	4	1	3	2	2	1	1	4	3	3	5	3	5	2	4	3	7	2	2	5
W2-39	1	3	1	2	1	1	2	7	7	8	3	2	1	3	1	2	2	1	3	2	2	2	2	2	2	1	1	1	3	4	3	5	4	4	4	3	5	5	4	4	3	4	4	4	5	6	7	7	6
W2-390	1	3	3	3	1	1	2	7	6	8	3	2	2	1	2	2	2	2	3	3	2	2	2	2	1	2	2	2	3	5	1	5	4	5	3	4	4	4	4	5	3	4	4	3	4	7	6	7	6
W2-391	1	1	1	3	1	1	1	7	5	5	1	2	3	1	2	3	3	2	3	2	4	1	1	2	1	1	2	2	4	4	4	4	4	4	4	4	3	5	4	4	4	1	2	4	4	7	7	7	5
W2-392	1	1	2	2	1	1	4	3	7	5	2	6	2	2	2	2	6	3	2	1	2	2	1	2	2	1	1	2	3	5	4	5	3	4	4	4	5	4	5	4	4	3	4	4	4	6	5	6	5
W2-393	1	3	1	1	2	3	1	7	8	4	2	2	1	2	3	2	1	1	2	3	2	2	2	2	2	1	2	1	3	5	3	5	4	4	4	4	4	3	4	4	3	3	5	4	5	6	6	7	6
W2-394	1	2	2	3	2	1	3	5	5	6	5	5	4	6	5	6	6	4	5	5	4	3	3	3	4	3	3	3	2	2	2	2	2	3	3	2	2	1	2	1	2	1	2	3	2	2	0	1	1
W2-395	2	3	2	4	2	1	3	7	6	8	3	1	3	2	3	2	2	1	3	2	1	2	2	2	1	1	2	1	4	3	4	3	3	4	5	5	3	5	5	4	3	4	5	3	3	7	7	7	6
W2-396	1	2	3	3	1	2	3	4	8	7	4	3	4	5	3	6	2	3	2	6	4	4	1	2	4	4	2	4	5	3	2	2	5	4	4	1	5	2	5	3	5	1	1	1	2	6	2	5	6
W2-397	1	3	2	2	1	1	4	7	1	3	2	3	2	2	2	3	3	2	3	2	2	1	2	2	1	1	2	2	4	4	5	5	4	4	4	4	5	4	4	3	4	4	3	3	5	5	5	6	5
W2-398	2	3	2	3	2	2	2	7	6	6	6	5	5	6	5	4	4	6	5	5	3	3	4	3	3	4	4	3	2	2	2	1	2	2	2	3	1	2	1	2	3	2	1	2	2	3	0	1	1
W2-399	2	1	3	2	2	1	1	5	8	7	5	6	4	2	4	4	5	5	5	5	3	4	3	3	3	3	4	4	2	2	3	2	3	2	1	2	3	2	1	2	2	2	1	1	2	3	2	2	2
W2-4	1	2	2	1	1	1	2	7	7	6	5	5	6	5	4	5	5	6	6	6	3	3	4	4	3	3	4	3	5	3	2	1	3	2	2	1	3	4	2	3	1	2	2	3	3	3	0	2	3
W2-40	2	3	1	4	1	1	2	5	9	7	2	3	1	1	3	3	1	2	2	2	2	1	1	2	1	2	2	1	4	3	4	3	5	5	3	4	3	4	4	5	3	4	4	4	4	7	7	6	6
W2-400	2	2	2	2	1	1	3	2	5	7	3	2	2	4	3	3	1	1	6	4	2	1	3	3	3	1	3	1	3	1	1	4	1	3	3	2	5	5	2	3	2	1	3	4	4	6	3	4	6
W2-401	1	3	1	3	1	1	1	4	2	6	1	2	3	1	2	2	2	1	3	2	2	2	2	1	2	1	1	2	5	4	4	4	4	4	4	5	4	3	4	4	4	4	4	4	3	6	6	7	5
W2-402	1	3	3	3	1	1	4	5	8	7	1	2	2	1	3	3	1	2	2	2	2	2	2	2	2	2	2	2	4	4	4	3	5	4	5	4	3	3	5	4	3	4	4	4	5	6	6	7	5
W2-403	1	3	3	1	1	1	2	5	7	8	4	5	5	5	5	4	5	5	4	5	3	3	3	3	3	4	3	3	1	2	2	2	1	2	2	2	2	2	3	1	1	3	2	2	2	3	2	3	3
W2-404	2	3	3	1	2	1	2	4	6	8	3	3	2	2	2	1	1	2	3	2	1	1	2	1	2	1	1	1	1	4	4	4	5	4	3	5	2	4	5	4	3	4	3	3	4	6	5	7	6
W2-405	1	1	2	2	1	1	1	7	6	8	4	5	5	4	4	5	5	5	6	5	3	3	3	4	4	2	3	3	2	1	1	2	2	2	2	1	2	3	2	3	1	2	2	4	1	2	1	3	1
W2-406	2	3	3	1	1	1	1	7	8	8	4	5	5	5	5	4	5	4	6	5	4	4	4	3	4	3	4	4	2	2	2	1	3	2	1	2	2	2	2	2	2	3	2	2	1	3	2	3	2
W2-407	2	3	1	3	2	1	1	6	8	7	2	1	5	3	1	6	3	2	3	6	1	1	2	2	1	4	2	3	1	3	1	2	5	2	5	5	4	3	4	2	3	1	2	4	4	4	2	5	3
W2-408	1	3	1	3	1	1	4	1	4	7	2	2	1	2	1	2	2	2	4	3	1	1	3	1	2	1	2	2	5	4	3	5	5	4	4	4	4	5	4	4	4	4	5	4	4	7	6	6	6
W2-409	1	1	2	2	1	1	2	4	7	7	3	5	2	5	6	1	2	2	5	3	3	3	3	1	3	2	3	1	3	3	5	4	1	2	1	2	4	5	1	1	4	2	1	3	5	6	4	2	5
W2-41	2	3	2	3	2	1	2	3	2	5	5	4	6	4	5	5	4	5	4	5	3	3	3	3	3	3	3	3	2	1	2	1	1	3	2	2	3	2	2	2	1	2	2	2	3	3	2	2	2
W2-410	1	3	2	4	2	1	3	4	7	6	2	3	2	2	2	2	2	3	2	2	2	2	2	2	2	2	2	1	4	4	4	3	4	5	4	4	4	3	4	4	4	4	3	3	4	6	5	5	5
W2-411	1	2	1	3	1	1	2	5	7	6	3	2	3	2	1	2	1	2	3	1	1	1	1	1	1	2	2	2	4	4	4	5	4	5	3	3	4	4	5	5	5	5	5	3	4	7	6	6	6
W2-412	1	3	1	4	1	1	2	6	7	7	1	3	1	2	2	2	3	1	2	2	1	2	1	2	2	2	2	1	3	4	4	4	4	3	5	4	4	3	4	3	4	4	4	4	4	7	6	7	6
W2-413	2	3	1	3	1	1	2	5	6	6	2	2	2	1	2	1	2	5	2	2	1	1	2	2	2	2	2	2	4	4	3	5	4	4	4	5	4	4	3	4	4	4	4	4	4	7	6	7	6
W2-414	1	3	1	1	1	1	2	5	7	8	2	2	2	2	2	2	2	1	2	2	2	2	2	2	2	1	2	1	4	3	4	3	4	4	4	4	4	3	4	4	5	4	3	4	5	5	7	7	6
W2-415	2	2	3	1	2	1	2	3	1	2	2	2	2	2	3	2	3	2	3	3	2	1	2	2	2	1	2	2	3	5	4	5	4	5	4	3	4	5	4	4	3	4	4	4	3	7	5	6	5
W2-416	2	2	1	2	1	4	1	4	8	6	5	5	5	5	5	6	5	5	4	6	4	4	4	3	3	3	3	3	3	2	3	2	1	2	3	1	2	2	2	3	2	2	2	1	3	2	1	2	1
W2-417	1	2	2	3	1	2	2	3	8	8	5	5	4	6	5	5	5	6	5	4	3	3	3	3	3	4	3	3	3	1	2	3	1	2	1	2	2	2	2	3	1	2	3	2	2	2	1	2	1
W2-418	1	3	3	2	2	1	4	4	6	8	6	5	5	6	5	5	6	5	6	2	4	3	4	3	3	3	4	4	2	1	1	1	1	2	1	2	2	2	2	2	3	3	2	3	2	2	0	2	1
W2-419	1	3	1	1	1	1	2	3	3	2	2	3	4	5	3	4	3	1	3	3	2	3	4	2	2	3	3	2	4	1	5	5	1	1	5	2	1	2	4	5	2	4	3	3	5	3	3	3	5
W2-42	1	1	2	2	1	1	2	4	2	1	2	2	2	2	3	3	2	2	2	3	2	2	2	2	2	1	1	1	4	4	5	4	3	4	4	4	4	4	2	4	4	4	4	4	5	6	5	7	6
W2-420	1	2	3	4	1	1	1	5	7	6	2	3	3	2	2	3	2	2	3	3	2	2	2	2	2	1	2	2	3	4	3	4	4	3	4	4	3	3	3	4	3	4	4	4	3	6	5	6	5
W2-421	2	1	1	4	2	1	1	5	8	6	1	2	1	2	3	1	3	2	2	3	2	2	2	2	1	1	2	2	4	4	5	3	4	4	3	3	4	4	4	4	5	4	4	5	5	6	5	6	5
W2-422	2	3	3	4	1	1	3	5	9	8	2	3	2	2	3	2	3	2	2	2	2	1	2	1	2	1	1	3	3	4	4	3	4	3	4	4	3	4	4	5	4	4	3	4	3	6	5	6	5
W2-423	2	1	3	3	2	1	1	4	9	6	5	2	2	3	5	3	6	3	4	4	2	1	4	2	3	2	1	1	5	1	2	2	5	1	4	5	1	3	1	3	3	4	5	3	5	4	3	5	2
W2-424	1	1	3	4	1	2	1	5	2	6	5	5	5	4	4	6	5	5	5	2	4	3	3	2	4	3	3	4	2	2	3	1	3	1	2	3	2	1	1	2	3	1	2	3	2	3	2	4	1
W2-425	1	1	3	1	1	1	2	4	5	8	5	5	5	6	5	4	5	4	5	4	3	3	3	4	4	4	3	3	2	3	2	2	1	1	2	3	1	1	2	2	1	2	3	2	1	3	1	2	2
W2-426	1	1	3	2	1	1	4	1	5	7	1	2	2	2	2	3	1	2	2	2	2	2	2	2	1	2	1	2	2	4	4	5	4	3	5	3	4	4	4	4	3	3	4	3	4	7	6	7	6
W2-427	1	1	1	1	2	1	1	3	6	8	2	2	2	1	2	6	2	3	1	2	2	2	2	2	1	1	2	2	3	5	4	4	4	4	4	4	1	3	4	3	5	5	3	5	4	6	6	7	6
W2-428	2	3	1	4	1	1	1	3	1	2	6	5	4	5	4	5	5	4	5	5	3	3	3	4	3	3	3	4	2	2	4	2	2	2	1	1	2	2	1	2	1	2	2	2	2	2	2	3	1
W2-429	2	1	2	2	1	1	3	3	4	8	2	3	2	1	3	2	2	1	2	2	2	1	1	2	2	1	1	2	4	4	4	4	4	3	4	1	4	5	4	4	4	4	4	5	3	6	5	6	5
W2-43	2	2	1	4	2	1	1	5	6	7	2	1	2	3	3	2	2	2	3	2	1	2	2	2	2	2	2	1	4	4	3	5	3	3	4	4	5	5	3	3	4	4	3	4	1	7	6	6	5
W2-430	2	3	3	2	1	1	2	3	2	8	2	3	3	1	2	2	3	3	2	2	2	2	2	2	2	1	2	1	5	4	4	5	3	3	3	3	4	4	4	2	4	4	4	4	4	7	6	7	6
W2-431	2	1	1	1	1	1	2	5	6	1	4	1	2	2	2	2	1	2	1	2	1	2	1	2	2	2	2	2	3	3	3	4	5	3	3	4	4	3	4	5	4	5	4	3	4	7	7	6	5
W2-432	2	3	2	3	2	1	1	6	9	7	3	2	3	2	1	1	2	2	2	2	2	2	2	2	1	2	1	2	3	4	4	3	4	3	4	3	4	4	4	4	3	4	5	5	5	7	6	7	6
W2-433	1	3	3	1	2	1	4	4	6	4	2	3	3	2	2	3	2	1	2	1	1	2	2	2	2	2	1	2	4	4	4	4	5	5	4	4	3	4	4	4	3	4	4	5	5	7	6	7	6
W2-434	2	2	3	3	2	1	1	3	2	8	5	5	5	5	5	4	6	5	5	5	3	3	3	3	3	3	4	3	2	2	2	1	2	2	2	2	2	2	1	3	2	3	2	3	2	3	1	2	2
W2-435	2	3	2	4	1	1	1	5	2	7	4	5	5	4	5	6	5	5	6	4	3	4	3	4	3	4	3	3	2	1	2	2	2	3	2	3	3	2	2	1	2	2	2	1	3	2	1	2	1
W2-436	1	1	3	3	2	1	1	2	5	6	4	6	5	4	4	4	4	4	4	4	3	3	3	4	4	4	3	4	3	1	2	2	2	1	3	2	2	2	2	2	1	2	2	1	3	3	2	3	2
W2-437	1	3	3	4	1	1	4	3	5	6	3	5	2	4	6	3	5	4	4	5	4	3	4	4	4	1	4	2	2	2	2	1	1	5	4	2	2	2	5	1	5	3	4	1	3	2	4	7	5
W2-438	2	3	1	4	2	1	1	5	1	4	1	1	5	4	2	3	1	5	1	3	2	2	3	3	4	4	2	4	1	3	3	2	1	4	5	3	2	1	1	4	2	4	1	2	5	4	6	3	3
W2-439	1	3	1	1	1	4	2	7	8	8	2	6	4	4	5	1	5	6	6	3	2	1	2	2	1	1	3	1	1	4	4	5	1	1	2	4	3	2	1	2	2	3	2	2	1	3	4	7	5
W2-44	1	3	1	2	1	4	1	3	8	5	2	2	1	2	2	3	1	3	2	2	1	2	2	2	1	2	4	2	4	4	3	3	5	4	3	4	5	4	3	4	4	3	4	5	3	6	5	6	5
W2-440	2	3	2	1	1	1	2	5	6	3	1	1	2	2	2	1	3	2	2	1	2	2	2	3	1	1	2	1	3	3	4	5	4	4	5	5	5	4	4	4	3	5	5	4	4	7	7	7	4
W2-441	2	2	1	2	2	1	4	3	6	8	2	2	2	1	2	2	3	1	2	2	2	2	1	2	2	2	2	2	4	4	5	3	4	4	5	4	4	4	3	3	5	4	4	3	4	7	5	6	5
W2-442	2	3	2	2	1	1	1	3	9	4	2	2	2	2	2	2	2	2	2	2	1	1	2	1	1	1	1	1	4	4	4	4	3	4	4	4	4	4	5	4	3	4	4	4	4	7	5	6	5
W2-443	2	2	2	2	2	1	2	4	8	5	2	2	2	2	3	2	2	1	2	1	2	2	1	2	2	2	2	2	5	4	5	4	3	4	5	4	5	4	5	4	4	3	3	4	4	6	5	7	5
W2-444	2	1	2	1	2	3	2	3	7	5	1	2	2	3	1	3	3	2	2	2	4	2	2	1	1	1	1	1	1	4	4	4	5	5	4	4	4	4	4	4	5	4	4	5	3	7	5	6	6
W2-445	1	3	1	1	1	1	2	3	7	7	5	5	1	4	6	6	5	5	4	5	3	4	3	4	4	4	3	3	2	2	2	3	3	1	2	2	1	5	2	3	2	2	3	3	2	3	2	3	3
W2-446	2	1	2	4	2	1	4	7	6	8	6	5	4	6	5	6	5	5	5	4	3	4	3	3	3	4	2	3	3	2	2	2	2	2	2	2	2	2	3	2	2	2	2	1	2	3	1	1	2
W2-447	1	3	2	2	2	1	3	3	6	7	5	5	5	5	5	6	5	5	5	4	4	4	3	3	4	3	4	3	2	2	2	1	2	2	3	2	3	2	2	2	3	2	2	3	2	3	1	2	3
W2-448	1	3	3	3	1	1	1	3	6	6	6	4	5	5	4	3	4	2	5	3	3	4	1	1	3	4	1	3	5	4	2	2	4	2	4	2	2	4	5	1	1	4	4	2	4	4	1	6	2
W2-449	1	3	1	3	2	1	1	5	8	4	5	3	2	2	2	1	3	2	2	3	1	1	1	1	1	1	2	2	4	3	4	4	5	3	3	4	5	5	3	4	4	4	4	4	4	6	4	6	5
W2-45	2	3	2	3	2	1	2	4	8	6	4	5	5	4	5	4	6	5	5	5	3	3	4	4	3	3	3	4	3	2	2	2	2	5	2	2	2	1	3	2	1	2	2	3	1	4	2	2	3
W2-450	2	1	3	2	1	1	2	3	8	8	2	3	2	2	2	2	3	3	1	1	2	2	3	2	1	2	1	2	4	4	4	5	4	3	5	5	5	4	4	3	4	3	3	4	4	6	5	7	6
W2-451	2	1	3	4	1	1	1	4	9	3	1	4	2	2	1	1	3	3	2	1	2	2	2	3	3	4	1	3	2	4	3	5	5	4	1	5	4	3	5	3	4	1	1	3	2	7	5	6	3
W2-452	1	3	1	3	1	1	1	3	2	4	2	2	1	1	1	1	1	1	3	2	2	2	1	2	2	1	1	1	5	5	4	3	5	4	5	5	4	1	3	3	3	5	5	5	4	7	7	5	6
W2-453	1	3	2	1	2	1	2	5	8	1	4	1	6	2	3	3	4	6	4	1	3	1	3	2	4	4	1	4	5	2	2	2	2	3	2	4	2	2	5	4	5	5	4	3	3	4	1	7	5
W2-454	1	3	1	1	1	1	2	7	6	6	2	3	3	2	2	2	2	3	6	1	2	2	2	2	1	1	1	2	4	3	3	5	4	4	3	5	4	3	4	4	3	3	4	3	4	7	5	2	6
W2-455	2	3	2	1	2	1	3	3	8	7	2	2	2	1	2	1	2	1	2	3	2	2	2	2	1	1	2	1	5	4	5	4	4	5	4	3	4	4	3	5	4	3	4	4	4	7	5	6	5
W2-456	1	2	1	4	1	1	1	5	1	4	5	6	6	4	5	5	5	5	5	5	3	3	3	3	4	4	3	4	2	3	1	2	1	3	2	3	3	2	1	2	2	3	2	2	2	3	2	2	2
W2-457	1	3	2	2	1	1	2	3	3	2	6	5	6	5	6	5	4	4	5	5	3	4	3	3	4	3	3	4	2	2	3	1	2	2	2	2	2	1	2	2	2	2	2	3	3	4	2	3	2
W2-458	2	3	1	4	1	2	2	5	2	2	5	6	6	4	4	6	6	5	6	5	3	4	3	4	4	4	3	4	2	1	1	3	2	1	4	2	1	1	2	2	2	2	3	2	1	4	0	1	2
W2-459	1	2	3	3	1	2	1	7	8	7	3	3	3	6	2	2	4	1	3	6	3	2	2	2	3	4	2	2	5	5	2	1	1	4	5	4	4	3	3	1	1	1	1	2	2	5	4	5	4
W2-46	1	3	2	1	1	1	2	4	8	2	4	5	5	5	5	5	6	4	6	6	4	4	4	3	3	3	3	4	1	2	1	1	1	1	2	1	2	1	2	2	3	1	2	2	2	2	0	1	1
W2-460	2	3	2	2	2	1	4	7	2	8	5	6	5	1	2	3	2	4	5	5	1	3	1	4	2	1	1	4	1	3	5	4	4	2	5	3	4	5	2	1	3	1	3	5	1	2	5	5	1
W2-461	1	3	2	2	1	1	1	5	8	1	2	2	2	2	2	3	2	2	2	3	2	1	2	1	2	2	2	2	5	4	1	4	4	4	4	4	5	4	3	4	5	5	5	4	3	7	6	7	6
W2-462	1	3	3	2	1	1	2	4	5	8	2	2	2	2	2	2	3	3	2	2	2	2	1	1	2	2	2	2	4	5	4	4	5	3	5	4	4	3	4	4	4	5	4	4	4	6	5	6	6
W2-463	2	3	3	2	1	1	1	5	3	8	1	3	2	2	2	2	3	2	2	2	2	1	2	2	2	2	1	2	5	4	5	3	4	3	4	4	5	4	3	5	5	4	4	4	4	7	5	6	6
W2-464	1	3	3	2	2	1	4	5	8	1	1	3	2	3	1	2	2	2	3	2	2	1	2	2	3	2	2	1	5	4	5	4	5	4	4	4	3	4	4	4	4	4	4	4	4	7	6	6	5
W2-465	2	3	2	2	2	1	1	7	8	7	5	4	5	6	4	5	5	5	5	6	3	3	3	3	3	3	3	4	2	2	1	1	2	2	2	3	3	1	2	3	3	2	2	1	3	3	3	3	2
W2-466	2	3	3	1	2	1	2	7	7	2	5	5	5	5	5	6	5	5	6	6	3	3	3	3	4	3	3	3	3	2	4	2	2	1	2	2	2	3	2	2	1	2	2	3	1	3	1	3	1
W2-467	2	3	2	2	2	1	4	1	6	7	2	6	5	5	4	1	6	6	5	1	1	1	4	4	3	2	3	3	2	5	5	4	5	5	1	5	3	2	4	1	3	2	2	2	2	4	3	7	4
W2-468	1	3	1	1	1	1	1	3	3	7	2	2	1	2	2	2	2	1	2	1	2	2	2	1	2	2	2	2	5	4	4	4	3	4	4	1	5	4	5	3	4	4	3	4	4	7	6	6	5
W2-469	2	3	2	2	1	1	4	4	6	8	4	1	4	2	2	4	1	1	6	2	4	2	1	1	1	4	4	1	4	1	3	2	2	3	1	2	4	5	1	3	2	5	3	1	1	6	4	2	3
W2-47	1	1	1	2	2	2	3	5	1	8	2	2	2	1	2	1	3	3	2	3	2	2	2	2	1	2	1	2	3	4	4	5	5	4	3	3	5	4	4	4	5	4	5	5	3	6	6	7	6
W2-470	2	3	1	2	2	1	2	5	6	6	3	2	2	2	2	2	1	2	2	1	2	2	2	2	2	2	2	1	4	3	4	3	4	4	4	4	3	4	4	4	5	3	4	3	4	6	5	7	5
W2-471	2	3	1	2	1	2	4	7	9	4	6	5	4	5	5	5	4	4	5	4	3	3	3	4	4	3	4	3	1	2	1	2	2	3	3	1	1	1	2	1	2	2	1	2	2	4	2	3	2
W2-472	1	1	3	1	1	1	2	7	6	3	3	1	1	2	2	2	3	2	1	1	2	1	2	2	2	1	2	2	5	3	4	4	4	3	4	3	5	5	4	4	4	4	4	3	4	7	6	6	6
W2-473	2	2	1	3	2	1	1	5	8	8	3	1	2	1	1	2	2	2	1	2	2	1	1	1	2	2	2	2	5	4	4	4	4	3	4	4	5	5	3	4	4	4	4	4	4	7	6	7	6
W2-474	2	1	2	3	1	1	2	5	7	7	3	1	3	3	2	2	2	2	2	6	1	2	2	2	2	2	2	1	5	3	4	3	4	4	3	3	5	5	4	4	4	4	4	4	4	5	6	6	4
W2-475	1	3	1	3	2	2	2	5	2	8	5	5	6	6	5	5	5	5	5	5	3	3	3	3	4	3	4	3	1	2	2	1	3	2	2	1	2	3	2	2	2	3	2	2	1	3	0	1	3
W2-476	2	2	1	2	2	2	3	3	7	6	3	3	6	3	6	3	5	6	5	2	2	2	3	1	4	3	1	4	5	4	4	5	5	5	3	5	5	4	4	3	5	5	5	2	2	6	1	6	6
W2-477	2	2	3	4	1	1	3	5	8	7	4	5	5	1	6	5	4	1	3	5	2	1	4	4	1	4	1	2	5	1	2	4	4	4	3	2	5	4	5	4	1	1	5	1	5	6	2	7	6
W2-478	2	3	1	4	1	1	1	7	9	4	3	2	3	2	3	2	2	1	2	2	1	1	1	2	2	2	2	2	4	4	5	4	3	5	3	3	3	5	3	4	4	4	3	4	4	7	5	7	5
W2-479	2	3	2	3	2	1	2	3	6	6	2	3	2	5	2	1	3	2	3	1	2	1	1	1	1	2	1	1	3	4	4	3	4	5	3	4	3	3	5	1	3	5	3	1	4	7	5	6	6
W2-48	2	1	3	4	1	1	1	1	5	5	3	1	1	4	2	2	1	6	5	4	2	1	2	1	4	4	3	1	5	1	1	3	2	2	1	3	5	4	5	4	4	2	5	4	3	4	5	2	4
W2-480	2	3	2	4	1	2	2	5	7	6	2	2	2	1	1	2	2	1	1	2	2	1	1	1	1	1	2	2	4	4	4	5	4	4	4	3	4	3	4	4	4	4	3	4	5	7	6	7	6
W2-481	2	3	3	3	2	1	2	4	9	8	3	1	2	3	1	1	2	2	2	1	2	2	4	2	2	2	2	2	4	3	5	5	4	3	4	4	3	4	4	4	1	4	4	4	4	7	7	7	5
W2-482	2	3	3	1	1	1	2	4	1	3	6	5	4	4	5	5	4	5	5	5	3	3	3	3	3	3	3	3	2	2	3	3	2	1	4	2	2	1	3	2	2	2	1	2	2	3	1	3	2
W2-483	1	1	3	4	1	1	2	4	8	7	1	1	2	2	2	1	2	3	2	1	2	2	2	1	2	2	2	2	4	3	4	3	3	5	5	4	5	4	4	4	4	4	4	2	4	7	5	6	6
W2-484	1	3	3	2	1	1	2	3	3	6	3	1	2	2	1	2	2	1	2	2	2	1	2	2	2	2	2	2	4	4	2	4	3	3	5	3	5	4	5	4	4	4	4	5	4	7	6	6	6
W2-485	2	1	3	1	1	1	3	4	8	4	4	6	3	6	4	6	6	5	5	5	3	4	3	4	4	3	3	3	2	3	1	1	3	2	2	2	3	3	2	3	2	1	5	2	2	3	2	3	1
W2-486	2	2	3	2	1	1	1	2	4	7	4	4	5	4	5	4	6	5	6	5	3	3	1	3	3	4	3	3	1	2	2	2	2	2	3	3	2	3	2	2	2	2	2	2	2	3	2	3	1
W2-487	1	3	2	3	1	1	2	1	7	7	4	5	5	5	5	6	6	5	6	5	3	3	3	4	4	3	3	4	2	3	5	2	2	2	2	2	2	1	3	1	2	3	2	2	1	4	0	2	3
W2-488	2	1	3	4	1	4	1	5	5	7	5	5	6	5	5	5	5	5	5	6	3	3	3	3	3	3	4	4	2	2	3	2	3	3	2	2	2	2	1	1	2	2	2	2	2	2	5	3	1
W2-489	2	3	2	2	1	1	1	1	8	7	3	2	2	1	3	2	6	2	2	5	1	4	3	4	1	2	3	1	1	2	2	2	5	1	1	5	3	5	5	3	5	1	3	1	3	4	5	3	4
W2-49	2	2	2	2	1	1	2	4	1	8	3	4	5	4	2	6	2	5	1	5	4	3	2	3	4	1	3	1	4	1	2	3	1	1	2	1	1	1	3	5	5	4	4	4	5	6	6	7	6
W2-490	2	3	2	1	1	1	3	3	7	8	1	3	2	1	2	2	3	1	2	2	2	2	2	2	2	2	2	2	4	4	5	4	4	4	4	5	4	4	5	4	4	4	3	4	4	6	5	6	5
W2-491	2	3	2	1	1	1	3	3	5	7	2	2	2	6	3	1	2	5	3	1	2	1	2	1	1	4	3	4	4	2	4	2	3	5	3	5	5	4	1	3	1	1	5	2	3	4	6	7	1
W2-492	2	1	1	1	1	2	2	3	9	7	2	2	2	2	5	2	2	1	2	2	2	1	2	2	3	1	2	2	4	3	4	4	3	5	5	3	4	4	2	4	3	4	4	5	4	7	7	7	6
W2-493	1	1	1	3	1	1	2	4	9	6	5	3	3	1	2	2	1	1	2	2	2	2	2	1	1	2	2	1	4	4	4	4	3	4	4	4	5	4	4	5	4	5	2	4	4	6	6	7	5
W2-494	1	3	2	1	1	1	2	5	8	7	3	2	2	2	1	2	1	1	3	2	2	2	2	2	1	2	2	2	4	5	5	5	3	5	3	3	4	2	5	4	5	4	4	3	4	7	5	6	5
W2-495	1	3	2	3	1	1	3	5	5	1	5	5	5	5	4	5	5	5	5	5	4	3	3	3	3	3	2	2	3	2	3	1	1	2	1	3	2	2	1	3	1	2	2	1	2	2	2	3	1
W2-496	1	3	1	4	1	1	4	4	1	7	5	4	5	5	5	6	5	6	5	5	3	3	3	4	3	4	3	3	1	2	2	5	2	2	2	1	3	1	2	2	2	3	3	2	1	2	1	2	1
W2-497	1	2	3	3	1	1	1	7	8	6	5	4	4	6	6	5	5	5	5	5	4	3	3	4	3	3	3	3	2	2	2	2	2	2	1	3	2	2	2	3	1	2	2	2	3	3	1	2	2
W2-498	2	1	2	4	1	1	2	7	8	5	1	4	6	4	3	1	4	2	1	1	2	2	1	3	3	4	2	2	4	4	1	1	2	4	3	3	2	4	3	4	4	1	5	5	3	6	5	3	6
W2-499	2	3	3	1	1	2	4	6	7	6	6	6	3	2	4	3	4	4	1	1	3	1	4	2	3	2	3	3	4	5	5	5	1	2	5	2	3	1	1	1	5	4	4	2	4	7	4	5	6
W2-5	2	3	3	1	1	1	1	5	2	7	2	2	1	3	2	3	1	2	3	2	1	2	1	1	2	2	2	1	5	4	4	4	4	3	4	4	4	4	5	4	4	4	3	4	4	6	5	7	5
W2-50	2	2	3	1	2	1	2	4	6	7	1	1	4	1	2	2	2	2	1	1	1	2	2	2	2	2	2	2	3	5	4	3	5	3	4	4	5	4	3	4	4	3	3	5	4	7	7	7	6
W2-500	2	3	1	4	2	1	2	5	8	8	2	2	3	2	1	2	2	2	2	2	2	2	1	1	2	1	2	1	5	5	5	4	4	5	4	4	4	4	3	4	5	4	4	3	5	6	6	6	5
W2-51	2	3	2	3	1	1	2	7	7	8	2	1	2	3	2	2	2	3	2	2	2	1	2	1	2	1	2	2	4	5	4	4	4	4	4	4	4	4	3	4	4	5	3	5	4	7	6	7	6
W2-52	2	3	1	3	1	1	1	4	8	7	5	5	5	4	5	5	4	4	5	5	3	4	3	3	3	4	3	4	2	3	1	2	2	3	3	1	2	4	3	2	3	3	3	1	3	3	1	2	1
W2-53	2	3	1	1	2	1	3	6	8	8	3	2	4	2	2	3	2	1	2	1	2	2	2	2	1	2	2	2	4	4	4	5	4	4	5	4	4	5	4	4	4	4	4	5	4	7	6	6	5
W2-54	2	1	2	3	2	1	4	5	7	8	5	5	5	2	5	6	5	5	5	4	3	3	3	4	3	3	4	3	1	2	1	1	2	1	2	2	1	3	1	2	3	2	2	3	1	3	1	2	2
W2-55	2	1	2	1	1	1	4	7	3	8	5	5	6	6	5	4	4	5	4	5	3	3	4	4	3	4	3	4	3	2	2	1	2	2	1	4	2	2	3	2	1	1	2	2	3	4	1	2	2
W2-56	2	1	3	3	1	1	2	6	8	6	1	6	5	5	6	1	3	3	6	3	4	3	2	4	1	3	4	2	3	1	3	1	3	4	4	1	4	2	5	3	1	1	4	4	5	4	4	7	4
W2-57	2	3	3	1	2	2	3	5	9	6	1	4	6	3	2	6	6	3	1	4	3	2	2	4	2	4	3	3	3	1	3	5	5	3	2	5	4	3	2	5	4	5	5	5	2	3	5	4	3
W2-58	2	3	3	4	1	1	1	4	7	4	5	5	4	5	6	6	4	6	5	4	3	3	3	3	3	3	4	4	2	3	2	1	2	2	2	2	2	1	1	2	2	2	1	2	2	3	1	3	2
W2-59	2	1	2	4	2	1	1	5	6	7	2	2	3	3	2	2	2	3	3	2	2	2	2	1	2	3	2	1	4	4	4	5	4	2	4	4	5	4	4	4	4	4	5	4	4	7	6	6	6
W2-6	1	2	1	4	1	2	2	3	5	6	4	5	4	5	6	6	5	4	5	6	3	4	3	3	3	3	3	3	3	1	3	2	2	2	2	2	2	2	2	2	3	3	2	2	2	2	2	3	1
W2-60	1	3	1	4	2	1	2	5	8	8	2	2	1	1	3	3	2	2	2	1	2	2	2	2	2	1	1	1	3	3	5	4	4	4	5	5	4	3	4	3	5	3	5	4	4	6	5	7	5
W2-61	1	3	1	2	1	1	2	3	7	8	1	1	5	3	2	3	2	5	2	2	4	2	2	2	1	1	2	2	4	4	5	1	4	4	3	5	4	4	4	5	4	3	3	4	5	7	5	6	5
W2-62	1	2	3	1	2	1	1	6	8	5	5	6	5	5	6	4	5	6	5	5	3	3	4	1	4	3	3	3	2	2	3	2	2	2	1	4	1	2	3	2	1	1	2	1	3	2	0	2	1
W2-63	2	2	2	2	1	1	2	3	7	7	2	1	2	2	1	2	3	2	3	2	2	1	2	1	2	2	2	1	4	4	4	4	3	4	5	4	4	5	4	4	5	5	4	3	4	7	5	6	5
W2-64	1	2	3	3	1	1	2	7	7	7	5	4	5	4	5	3	5	5	5	5	3	3	4	4	3	3	3	3	3	2	2	2	3	3	3	2	2	2	1	3	2	1	2	1	2	2	1	2	2
W2-65	2	2	1	1	1	1	2	6	6	6	5	4	5	5	6	5	5	6	5	4	4	3	3	3	3	3	3	3	2	2	2	1	2	3	2	1	2	2	2	1	2	1	1	2	3	3	2	3	2
W2-66	1	3	2	3	1	1	2	3	9	6	2	2	1	1	1	2	1	3	3	2	1	2	1	2	1	2	2	2	4	2	3	3	2	4	4	5	4	3	5	4	4	4	4	4	2	7	6	7	6
W2-67	2	3	3	4	2	1	2	2	4	8	4	1	4	4	2	3	3	3	5	5	3	4	2	2	3	1	1	1	4	5	1	2	4	5	2	1	5	4	5	3	3	5	5	5	5	7	3	7	1
W2-68	1	3	3	1	1	1	2	3	9	7	3	2	3	1	2	4	2	1	1	6	2	4	1	2	3	1	2	3	4	5	1	3	5	4	3	3	5	4	4	3	5	4	1	2	5	5	4	5	3
W2-69	2	1	3	4	1	1	2	5	6	8	1	2	2	3	3	2	3	3	2	2	2	2	1	2	2	2	1	2	4	4	5	3	4	4	3	4	3	4	4	3	3	4	4	4	4	6	5	7	6
W2-7	1	2	2	1	1	1	3	3	9	4	4	5	5	5	4	5	6	5	5	5	3	4	3	3	3	3	3	2	2	3	2	3	2	2	3	2	1	3	2	2	3	2	3	3	3	2	1	4	1
W2-70	2	3	2	3	1	1	1	4	7	7	2	1	3	1	2	1	2	2	2	1	1	1	2	1	2	2	2	2	4	5	3	4	2	5	4	4	4	4	4	5	4	4	4	5	4	7	4	6	6
W2-71	2	2	1	1	2	1	2	7	7	1	2	2	1	3	2	1	3	1	2	1	2	2	2	2	4	1	2	2	3	3	3	4	3	4	4	3	5	4	3	4	4	4	4	4	4	6	6	7	6
W2-72	1	1	2	3	2	2	2	5	1	7	4	4	2	5	4	5	5	4	6	5	3	3	3	3	4	4	3	4	2	2	2	3	1	2	3	2	2	3	1	2	1	3	1	2	3	3	1	3	5
W2-73	1	2	2	3	1	1	4	4	8	8	2	1	2	2	2	3	2	1	2	1	2	1	2	2	1	2	1	1	3	4	3	4	4	5	4	3	3	4	5	4	4	4	4	4	4	6	5	7	5
W2-74	2	3	2	3	2	1	1	3	2	7	4	4	4	5	5	5	5	5	5	5	4	4	3	3	3	3	4	3	2	2	2	2	2	2	2	3	2	2	3	2	1	2	2	2	2	2	1	3	1
W2-75	2	3	1	2	1	1	1	6	9	2	4	5	5	5	5	5	5	4	5	5	3	4	4	3	4	3	4	4	5	1	2	2	1	2	2	1	2	2	3	2	2	2	3	2	2	3	2	3	2
W2-76	2	3	3	2	2	2	2	7	9	6	2	2	3	2	2	1	3	2	2	2	2	2	2	1	2	2	2	1	4	3	4	4	3	5	4	4	4	3	3	4	4	4	3	4	4	6	6	6	5
W2-77	2	1	1	1	2	2	3	3	6	1	6	6	2	3	1	3	6	2	5	3	2	3	2	2	1	4	4	1	1	3	3	4	1	2	3	1	4	1	5	4	4	3	5	3	1	5	6	3	6
W2-78	2	3	2	3	1	4	1	6	5	8	2	3	2	2	3	3	2	2	2	2	1	2	1	2	1	2	2	1	4	4	5	5	4	5	4	5	3	4	3	4	3	4	3	3	4	7	5	7	6
W2-79	2	3	1	1	1	1	2	3	5	8	2	2	3	3	2	3	3	2	2	2	2	3	2	2	1	2	2	1	4	4	5	3	4	4	5	4	4	4	5	3	4	4	4	4	3	7	6	7	6
W2-8	2	3	3	1	2	1	2	4	7	6	6	2	3	2	6	1	4	4	4	3	1	3	3	3	4	4	1	4	4	3	1	5	5	3	2	1	1	4	5	1	2	2	5	4	4	2	4	6	1
W2-80	2	1	1	2	1	1	2	1	6	6	2	3	2	1	3	2	3	2	2	1	2	2	1	2	2	2	2	2	5	5	4	3	4	5	5	4	4	3	4	3	4	4	5	4	4	7	6	7	6
W2-81	1	2	3	1	1	2	2	5	9	3	6	4	1	2	6	5	1	1	5	2	3	1	4	3	2	2	3	1	2	4	1	3	4	2	3	4	5	2	1	5	4	4	2	2	2	2	6	6	1
W2-82	1	1	2	4	2	1	3	3	8	8	1	2	2	1	2	3	2	2	1	2	1	1	2	2	2	1	1	1	4	3	5	5	3	5	5	4	3	4	4	3	4	5	4	5	4	7	5	7	5
W2-83	2	1	2	2	1	1	2	5	9	7	2	2	1	1	1	1	3	2	3	2	2	1	2	2	1	1	2	1	4	4	4	4	5	4	5	3	3	5	5	4	4	4	4	4	4	7	5	6	5
W2-84	2	1	2	3	1	1	3	4	7	5	6	6	6	5	6	4	5	5	4	5	3	3	3	4	3	3	3	3	3	3	2	1	1	1	3	1	3	2	2	2	3	3	1	2	2	3	5	2	2
W2-85	2	3	1	3	1	1	1	3	6	8	4	4	6	5	6	5	5	4	5	5	3	4	3	3	3	3	3	4	3	1	2	1	2	1	2	1	1	3	2	2	2	4	2	2	2	2	1	4	1
W2-86	1	3	1	2	1	1	3	5	6	6	6	3	3	1	6	2	5	6	6	5	4	4	4	4	4	1	1	3	4	1	3	3	1	2	4	2	3	1	5	1	1	1	3	4	4	4	3	7	4
W2-87	2	3	2	3	1	1	1	3	6	7	1	3	4	3	5	6	6	5	1	3	1	3	1	4	4	1	3	1	1	5	3	2	3	5	2	5	1	2	3	1	5	4	4	5	2	7	1	4	5
W2-88	1	3	1	4	1	4	1	3	9	8	5	5	5	4	5	5	6	5	6	4	4	3	3	3	4	3	4	3	2	1	2	2	1	1	1	3	1	2	2	3	2	2	2	1	2	4	2	3	2
W2-89	2	1	2	3	2	1	1	3	8	7	3	1	2	1	5	2	1	3	2	2	2	1	2	1	1	2	1	2	4	4	3	4	5	3	4	4	4	4	4	3	4	5	4	4	4	7	7	7	6
W2-9	2	2	3	3	1	1	3	2	8	6	1	2	1	3	2	1	3	1	3	3	1	2	1	2	2	2	2	2	4	4	4	3	3	4	4	4	4	4	4	5	4	4	3	4	5	7	5	6	6
W2-90	1	3	3	4	2	1	3	1	6	7	2	2	2	2	2	1	3	2	2	2	2	2	1	2	2	2	2	2	4	4	3	4	4	3	4	4	5	3	3	5	5	4	5	4	5	5	7	7	6
W2-91	1	3	2	2	2	1	3	4	8	8	1	2	2	2	1	2	1	2	2	3	2	1	2	2	2	2	2	1	4	5	4	4	5	4	4	3	3	4	4	5	5	4	4	4	3	6	5	7	5
W2-92	1	2	2	2	2	1	1	4	8	3	3	2	3	3	2	2	2	3	2	1	2	1	2	1	1	1	1	1	3	4	4	4	4	4	4	2	4	4	3	3	3	4	4	4	5	6	5	6	6
W2-93	2	2	2	1	1	1	4	7	2	7	5	6	5	6	4	4	4	5	5	4	3	3	4	3	4	4	3	3	3	2	2	2	3	1	3	1	2	2	2	2	2	2	1	2	1	2	2	4	1
W2-94	1	1	2	2	2	1	3	4	7	6	4	6	4	5	5	5	5	5	5	4	4	3	3	3	3	3	4	3	2	2	2	2	2	2	2	2	3	2	1	2	2	2	2	2	2	3	2	3	2
W2-95	2	3	3	4	2	1	4	5	8	8	2	1	1	3	2	1	2	1	1	2	1	2	2	2	2	2	2	2	3	3	5	3	4	4	5	4	3	3	4	3	4	2	4	4	4	7	6	6	6
W2-96	1	3	3	3	2	3	2	4	8	6	3	6	5	5	5	6	5	5	4	6	2	4	4	1	3	4	4	4	5	1	2	1	3	4	4	2	5	4	4	2	2	3	5	2	5	5	4	5	4
W2-97	1	3	2	3	1	1	3	4	7	7	5	5	5	5	5	5	6	4	6	6	3	3	4	3	3	3	3	3	1	1	1	1	2	2	2	2	2	2	2	2	2	2	2	2	2	3	0	1	1
W2-98	2	3	3	1	2	1	4	7	7	5	1	1	2	3	2	2	2	1	2	2	2	2	1	1	2	2	1	2	4	4	4	4	4	5	4	4	4	5	4	4	5	3	5	5	5	7	4	6	6
W2-99	1	2	1	1	1	4	1	4	8	4	1	1	3	2	2	3	2	2	3	5	2	1	2	2	2	2	2	2	3	4	4	4	4	4	4	4	5	4	4	4	5	5	4	4	5	7	5	6	5
W3-1	2	3	3	1	2	1	1	3	2	2	5	5	4	1	2	4	2	4	3	5	2	1	4	4	2	1	2	4	1	1	2	1	1	2	2	1	2	1	2	3	1	1	2	1	3	6	5	6	6
W3-10	2	2	3	1	2	1	1	5	2	3	1	5	4	4	4	5	2	2	4	4	4	4	1	4	3	2	4	4	2	2	2	1	1	3	1	2	2	1	2	1	3	2	3	3	1	6	6	7	5
W3-100	2	3	1	1	2	1	4	3	7	7	2	5	4	2	5	2	5	5	1	5	2	2	3	3	3	3	2	1	1	2	2	3	1	1	1	1	1	1	1	2	3	3	2	2	2	4	4	4	5
W3-101	1	2	2	4	1	3	1	4	4	4	5	6	5	5	6	6	5	5	6	6	1	1	3	2	1	3	2	1	5	4	4	4	2	2	2	2	3	4	2	2	3	4	4	4	4	5	4	3	4
W3-102	2	2	2	3	1	1	1	3	4	7	4	5	2	4	4	1	5	5	2	4	1	2	3	3	2	2	3	3	2	3	2	2	2	2	1	3	2	2	1	1	1	3	2	2	3	7	5	6	5
W3-103	1	3	1	2	1	1	1	4	4	4	6	5	6	4	6	6	4	5	6	6	4	4	1	3	4	2	4	4	2	2	1	2	3	1	2	1	1	1	2	2	3	2	1	2	1	7	4	4	4
W3-104	2	1	2	3	1	2	4	2	7	7	5	3	2	2	5	4	3	4	4	5	3	4	1	3	4	1	4	4	1	2	2	1	1	1	2	3	4	2	2	1	1	1	4	3	2	7	6	7	6
W3-105	2	3	2	4	1	1	3	1	7	7	6	4	5	6	5	5	5	4	6	6	4	4	2	4	4	1	3	3	3	2	2	1	2	2	1	2	2	2	1	1	1	1	2	2	3	7	5	5	5
W3-106	2	2	1	2	1	2	1	1	6	6	4	5	3	6	5	6	6	5	4	6	3	3	2	3	1	2	2	1	2	3	4	3	4	1	3	4	4	4	3	2	4	2	4	2	2	3	3	3	2
W3-107	1	2	1	2	1	1	3	1	7	7	2	2	6	5	5	2	5	5	2	2	4	4	2	3	4	2	4	3	3	1	4	2	1	2	1	1	1	2	1	1	2	4	2	2	1	4	3	4	4
W3-108	2	1	1	3	2	1	1	4	4	4	4	4	4	4	2	3	4	2	5	1	4	4	1	4	4	1	4	4	3	2	2	1	2	1	1	2	2	1	1	3	2	2	1	1	1	7	5	6	5
W3-109	2	2	1	3	2	1	2	4	6	6	4	6	5	4	5	5	4	6	4	6	2	1	4	3	3	2	3	2	3	3	1	1	1	1	2	1	1	1	1	1	1	1	2	1	1	6	6	7	6
W3-11	2	2	1	2	2	1	1	3	6	2	5	6	5	5	5	6	5	6	6	5	2	3	2	2	3	3	2	4	2	1	1	1	2	1	1	1	1	1	2	1	2	1	3	2	2	7	2	3	4
W3-110	2	3	1	3	1	1	2	4	4	4	5	3	2	4	3	2	4	2	4	4	4	4	2	4	4	1	4	4	1	1	1	1	2	1	2	2	1	1	3	1	2	1	2	2	1	4	4	5	3
W3-111	1	3	3	4	2	1	1	6	2	2	1	2	4	4	4	4	5	2	5	1	3	3	1	4	4	1	3	3	1	2	1	1	3	2	3	1	1	2	1	4	1	2	1	2	1	6	4	3	3
W3-112	1	3	2	2	1	1	1	7	5	3	6	6	6	6	6	6	6	5	6	6	3	3	1	4	3	2	4	4	2	4	4	2	2	4	2	3	2	4	5	3	1	3	4	2	3	5	5	6	6
W3-113	2	3	3	1	2	1	2	4	4	2	4	1	4	4	4	4	3	1	1	1	2	2	4	1	2	3	2	3	4	4	3	4	2	2	4	4	3	4	4	4	4	4	3	2	2	2	1	3	2
W3-114	1	3	3	4	1	1	4	5	4	7	3	5	5	5	5	4	5	2	2	3	3	4	2	4	4	1	4	3	1	2	1	2	3	1	1	1	1	3	3	2	2	3	2	2	3	6	6	5	6
W3-115	1	3	1	3	1	1	3	1	8	7	5	6	5	5	4	4	6	5	6	5	4	4	2	4	4	1	4	4	4	4	2	3	1	2	3	1	4	5	2	3	4	2	2	3	2	6	5	5	6
W3-116	2	2	3	2	2	1	1	3	2	3	4	4	6	5	6	6	5	5	5	5	4	3	2	4	4	2	3	3	2	3	2	1	2	3	4	5	3	4	4	5	2	4	2	1	2	6	5	6	5
W3-117	1	3	2	2	1	1	1	5	1	2	6	2	4	1	5	5	5	2	2	4	3	2	3	3	2	2	3	2	3	2	5	4	4	4	1	2	4	1	4	5	2	2	1	2	3	4	6	6	1
W3-118	1	2	3	3	1	1	1	4	6	6	6	5	5	5	6	4	4	3	3	5	2	3	3	2	2	2	3	2	3	3	4	2	1	3	5	4	1	3	2	3	3	4	2	2	3	5	4	4	4
W3-119	2	2	2	4	1	1	1	4	4	2	4	2	3	2	2	2	5	3	5	5	3	4	1	3	4	2	3	3	1	3	2	2	1	2	1	1	2	1	2	2	1	1	3	2	1	7	6	7	6
W3-12	1	3	3	4	1	1	1	6	6	7	6	6	5	6	6	5	5	6	6	4	3	4	1	4	4	2	3	4	2	2	3	2	4	2	2	2	2	2	4	4	2	4	4	3	2	5	3	4	5
W3-120	1	3	2	3	1	1	1	4	6	6	5	5	6	6	5	4	6	5	6	6	3	1	3	1	3	3	2	3	4	3	5	2	3	2	2	3	2	2	4	4	2	2	1	2	5	5	2	2	1
W3-121	2	3	2	3	1	1	1	7	6	3	5	6	4	4	4	5	6	4	5	5	3	4	2	3	4	1	4	3	1	1	3	1	2	3	1	2	2	2	1	2	1	2	1	1	2	6	6	7	5
W3-122	1	3	2	3	1	2	4	2	7	7	5	6	6	5	5	5	5	6	5	5	4	3	2	3	4	1	4	3	2	2	1	2	3	2	2	2	1	4	1	2	1	2	2	2	1	5	5	5	5
W3-123	1	2	2	1	1	1	4	1	7	7	4	2	4	1	2	4	4	1	1	4	3	3	3	1	3	3	4	2	4	2	4	2	4	4	2	2	2	4	4	2	4	4	2	4	3	6	4	3	3
W3-124	2	3	2	2	1	1	2	3	6	2	5	2	5	2	1	4	3	4	5	5	3	3	3	1	3	2	2	2	2	2	5	4	2	2	4	2	1	1	1	5	3	3	4	4	2	5	3	6	5
W3-125	1	1	3	1	1	1	1	6	2	4	4	1	6	3	6	2	4	4	2	5	3	4	1	4	3	1	4	4	1	2	1	1	2	1	3	2	1	1	1	3	3	1	3	1	3	6	4	5	3
W3-126	1	1	3	2	2	1	4	1	7	7	4	4	4	1	4	2	1	2	4	1	3	3	2	2	2	2	1	2	2	1	1	1	3	3	1	2	2	3	2	3	3	2	2	1	1	3	2	2	4
W3-127	1	2	1	1	2	1	1	3	2	3	2	5	3	2	4	6	2	5	3	4	1	3	2	1	3	2	3	1	2	1	3	2	1	1	2	1	3	1	1	4	1	3	2	2	3	7	6	6	6
W3-128	1	2	2	1	2	1	4	3	7	7	5	5	4	4	6	5	5	6	5	6	3	3	3	2	2	3	2	3	1	1	2	1	2	1	1	2	2	1	2	1	1	2	2	1	2	7	3	5	3
W3-129	1	3	3	2	2	1	4	4	4	4	1	1	4	3	4	1	3	1	2	2	2	2	2	1	3	2	2	2	2	4	4	4	2	3	4	4	2	2	4	2	4	4	2	4	3	4	3	4	4
W3-13	1	2	2	1	1	1	2	6	5	4	6	5	6	6	6	5	5	6	5	6	3	4	2	3	4	1	4	4	3	2	5	1	2	3	4	5	4	2	2	4	5	2	2	5	2	3	3	4	3
W3-130	2	2	3	1	1	1	2	4	4	6	5	5	6	6	6	6	6	5	5	6	4	2	3	2	2	2	3	1	5	2	4	2	4	2	3	1	3	2	3	2	2	4	2	4	3	5	3	5	5
W3-131	2	3	3	3	1	1	2	4	2	3	4	2	3	1	4	4	2	3	1	1	1	1	3	1	1	3	2	1	4	2	4	2	4	3	4	3	4	4	4	2	2	2	4	2	2	4	3	4	2
W3-132	1	1	2	4	2	2	2	4	2	4	2	4	2	4	1	3	1	3	3	4	2	3	3	2	2	3	4	3	4	2	1	3	5	3	2	3	3	2	4	5	3	4	4	2	3	6	3	7	5
W3-133	2	2	1	3	1	1	2	6	5	6	4	5	5	3	4	4	3	2	2	5	3	3	2	4	4	1	4	3	2	3	2	3	2	3	2	2	2	1	2	1	1	1	2	1	1	3	3	3	1
W3-134	2	3	3	1	1	1	2	4	2	4	6	5	6	6	5	6	6	5	5	4	4	3	2	4	4	1	4	3	3	3	2	2	1	3	2	1	1	1	1	1	1	2	2	1	2	7	2	6	4
W3-135	2	2	3	4	2	3	1	4	4	4	4	1	1	1	1	2	3	3	1	2	2	3	3	4	2	3	2	3	5	5	5	5	5	3	4	5	3	3	4	5	3	3	5	3	4	4	5	4	3
W3-136	2	3	1	2	2	1	1	5	6	3	4	5	6	6	5	5	4	5	5	3	3	4	1	4	4	2	4	3	1	1	3	1	3	1	1	3	2	1	1	2	2	2	1	2	3	7	3	6	4
W3-137	1	1	3	1	2	1	2	3	6	2	4	5	4	4	4	3	2	3	3	2	2	4	3	1	3	3	3	3	2	1	5	4	4	3	2	2	2	4	2	5	3	3	3	2	4	6	4	4	5
W3-138	2	3	2	3	1	1	3	1	6	6	3	5	4	2	2	2	6	4	4	5	3	3	2	2	1	2	2	2	2	4	4	1	2	2	4	5	1	2	2	4	4	3	3	2	1	5	2	6	6
W3-139	2	2	3	3	2	1	2	4	4	4	6	5	6	6	6	5	5	4	6	5	3	4	2	4	4	1	4	4	1	2	1	2	1	1	2	1	1	3	2	2	1	2	1	2	1	6	2	6	5
W3-14	2	2	1	2	1	2	1	3	2	2	1	3	4	4	4	4	4	1	4	1	2	1	4	1	1	4	2	1	4	3	5	5	3	5	5	5	4	4	5	5	3	5	3	3	3	5	4	4	3
W3-140	1	3	1	1	1	1	1	3	2	4	6	6	6	5	6	6	5	6	5	6	4	4	1	3	4	2	4	3	1	3	1	1	3	1	3	2	1	2	3	3	2	2	1	1	2	5	2	6	5
W3-141	2	3	1	2	1	1	1	5	1	4	4	6	4	2	5	4	2	4	3	2	3	4	1	4	4	2	3	4	1	1	2	2	1	2	3	2	3	1	3	1	1	3	2	1	2	6	1	6	5
W3-142	1	3	3	4	1	1	1	2	6	6	2	1	4	1	2	1	4	4	4	1	2	1	3	2	2	4	1	2	3	3	4	3	3	2	4	2	3	2	4	2	4	5	2	2	4	6	5	4	5
W3-143	2	1	1	4	1	1	1	3	8	6	2	2	5	3	4	2	6	5	4	4	3	4	2	4	3	2	4	3	1	1	2	2	2	2	1	2	1	1	2	4	2	1	3	1	4	4	2	4	3
W3-144	1	3	2	3	1	1	3	6	6	5	4	4	2	2	4	4	1	2	3	4	1	1	3	1	1	4	2	1	4	3	2	3	3	2	4	2	3	4	3	2	4	4	2	2	2	6	2	4	3
W3-145	1	3	1	2	1	1	4	3	7	7	4	5	6	6	6	6	5	6	4	5	4	4	1	3	3	1	4	4	2	3	1	1	2	3	2	2	2	2	1	3	1	1	1	1	1	5	4	4	3
W3-146	1	2	3	3	1	1	4	4	4	2	2	1	1	1	1	2	3	1	4	2	2	1	3	4	1	3	1	1	4	5	5	4	5	4	5	3	5	3	4	5	5	4	3	5	5	3	2	3	3
W3-147	2	1	2	2	1	1	1	7	5	4	2	2	2	5	4	5	5	2	4	3	1	1	3	1	2	4	2	1	5	3	5	4	5	5	5	4	3	4	5	5	3	4	4	5	3	4	6	4	3
W3-148	1	3	1	3	1	1	2	2	6	6	6	6	6	4	5	6	5	5	6	5	4	4	2	4	4	1	3	3	2	3	2	4	2	3	2	2	2	2	2	2	2	4	4	1	1	6	2	6	5
W3-149	1	3	3	4	1	1	2	4	2	2	5	5	5	5	4	2	5	3	4	2	3	2	3	2	3	2	3	3	2	2	3	1	1	1	1	2	3	3	2	2	2	2	2	2	1	6	3	7	6
W3-15	1	2	1	2	1	1	1	5	2	3	5	6	5	5	5	5	5	5	6	6	3	2	3	1	3	4	2	3	2	2	2	3	1	2	1	2	2	2	3	1	1	2	2	2	3	3	4	4	1
W3-150	1	2	2	1	1	1	3	2	8	7	6	5	6	5	5	5	4	5	5	6	3	4	1	3	4	1	3	4	3	2	1	3	1	2	2	5	4	4	4	2	4	5	1	4	2	5	6	5	3
W3-151	2	3	1	4	1	1	2	4	4	4	4	2	4	1	1	2	3	4	4	1	1	2	4	2	2	4	2	2	3	2	2	2	2	3	4	2	3	2	4	3	4	4	3	3	4	5	3	5	4
W3-152	1	3	3	4	1	1	2	3	4	7	5	1	2	4	2	6	2	1	5	5	2	3	3	3	2	3	3	2	1	1	2	2	1	3	2	1	3	2	2	3	1	1	1	1	1	7	3	7	5
W3-153	1	1	3	3	1	1	1	6	5	4	6	6	5	6	6	6	5	5	5	5	2	2	4	1	4	3	3	2	2	3	3	4	5	2	2	3	3	4	4	3	2	3	2	1	4	6	1	5	5
W3-154	1	3	1	1	2	1	2	1	6	6	6	6	5	5	6	5	4	6	5	5	3	3	1	3	4	2	4	3	2	2	2	2	1	1	1	2	2	1	1	2	1	2	3	1	1	6	3	5	3
W3-155	2	1	2	3	1	1	4	6	5	3	6	4	5	4	5	3	6	3	5	6	3	3	3	2	3	3	3	2	4	5	5	4	3	5	5	3	4	5	5	5	5	5	4	3	5	2	3	4	5
W3-156	2	3	1	2	2	1	2	4	4	2	4	5	5	5	2	2	4	2	4	3	3	3	4	2	2	2	3	1	1	1	3	1	1	2	1	1	2	4	2	3	3	1	1	2	2	6	4	7	5
W3-157	2	2	2	3	1	1	4	1	7	7	4	1	2	5	6	4	6	1	2	5	3	3	3	1	3	3	3	3	3	2	1	2	1	2	2	1	1	3	2	3	1	1	3	2	1	5	4	4	2
W3-158	1	2	2	1	1	1	3	1	7	7	5	2	3	1	4	2	5	2	4	2	1	2	4	1	2	3	2	1	2	2	4	4	4	4	4	2	2	4	2	2	4	4	2	2	2	3	4	2	1
W3-159	2	1	1	3	2	1	1	7	5	6	4	2	4	2	5	3	5	2	2	4	4	4	1	3	3	1	4	4	2	4	2	2	2	4	4	3	3	3	2	5	5	3	2	1	3	6	5	6	5
W3-16	2	3	2	3	2	1	2	5	6	6	6	6	6	5	6	6	6	6	6	6	2	1	2	3	2	3	3	3	1	1	3	1	1	1	1	3	4	3	1	2	2	1	2	2	1	5	4	5	4
W3-160	2	2	2	1	2	1	4	1	7	7	5	5	6	5	6	5	6	6	6	5	4	4	1	4	4	1	4	4	2	2	2	2	1	1	2	3	1	3	1	2	2	1	1	4	1	5	4	4	4
W3-161	2	3	3	3	1	1	1	4	4	2	4	5	5	4	5	2	6	2	2	2	2	1	3	1	2	4	3	2	3	1	4	1	1	2	1	1	1	1	1	1	1	2	1	2	3	4	3	5	3
W3-162	1	1	3	3	2	1	2	2	6	6	2	4	2	1	2	1	4	2	4	2	3	2	3	2	3	2	2	3	5	3	4	3	4	4	3	3	5	4	4	5	4	5	5	3	4	4	3	5	2
W3-163	2	2	1	3	2	3	2	4	2	4	3	2	1	1	1	3	2	1	1	2	2	2	4	2	1	4	1	2	3	3	3	4	4	3	3	3	3	3	4	4	5	4	4	3	4	2	2	4	3
W3-164	1	3	1	4	2	1	1	6	6	6	6	6	6	6	5	6	6	5	5	5	1	2	2	2	3	2	1	1	1	3	2	4	4	3	4	1	2	3	3	5	4	4	1	1	2	6	4	4	4
W3-165	2	1	2	3	1	1	1	7	6	5	4	2	2	5	5	4	2	3	2	5	2	3	4	3	2	3	3	3	4	2	5	2	4	3	2	2	2	1	3	2	5	5	2	2	4	3	2	5	3
W3-166	1	3	1	3	2	1	4	1	7	7	5	5	6	6	6	5	5	5	6	4	3	2	3	1	3	1	3	2	2	1	2	1	2	2	2	1	2	1	1	2	1	2	2	1	4	6	1	6	5
W3-167	2	2	2	3	1	1	2	6	3	5	5	2	5	5	5	2	4	5	2	1	3	3	2	1	2	2	3	2	1	2	1	1	1	3	1	3	3	1	1	1	2	3	2	3	1	7	6	7	4
W3-168	1	1	3	1	1	1	3	5	4	7	5	5	6	5	5	6	4	4	6	6	4	3	1	4	4	2	3	4	1	1	2	2	1	2	2	2	2	1	2	2	1	1	3	1	2	7	2	5	4
W3-169	2	3	3	2	2	1	1	3	2	4	2	4	4	5	5	2	3	5	5	5	4	4	2	4	4	1	4	4	2	1	1	2	1	1	3	1	2	1	2	2	2	2	2	3	1	6	2	7	6
W3-17	1	1	3	3	1	1	1	3	8	6	5	6	5	5	6	6	5	4	4	5	3	3	1	3	4	2	4	4	1	3	4	3	3	2	2	4	2	1	4	3	4	4	2	4	2	4	2	3	3
W3-170	2	1	1	3	2	1	4	1	7	7	6	5	6	5	5	5	5	5	6	6	3	4	1	3	4	1	3	4	4	3	4	3	2	2	3	3	2	2	3	2	3	1	1	4	2	7	1	6	5
W3-171	1	2	3	1	1	1	2	4	4	4	5	5	5	1	4	4	3	1	5	4	2	3	3	1	2	1	2	4	1	2	2	1	2	2	2	1	2	3	2	2	1	2	4	1	2	4	4	6	5
W3-172	2	3	1	4	2	1	4	1	7	7	2	2	1	2	1	1	1	2	1	2	1	2	3	4	1	4	1	1	4	4	3	4	4	4	3	5	3	4	4	5	3	4	3	5	5	4	4	3	2
W3-173	2	3	3	4	1	1	2	2	8	1	2	4	5	1	4	2	5	4	4	2	4	4	2	4	4	1	3	3	2	1	3	1	2	2	2	2	3	2	1	3	2	3	2	1	1	5	4	4	2
W3-174	1	3	3	3	2	1	2	6	3	2	5	4	6	5	5	5	6	5	5	6	1	2	4	3	3	3	2	3	1	2	1	1	2	1	2	2	2	1	2	3	1	3	2	2	2	6	1	6	5
W3-175	1	2	3	3	2	3	2	2	6	6	4	5	5	6	6	5	5	6	6	6	4	3	2	4	3	2	4	4	2	2	1	3	3	2	2	2	1	3	3	1	1	1	2	2	1	7	2	5	4
W3-176	2	3	2	3	2	1	4	1	7	7	1	1	1	4	1	1	1	1	2	1	1	1	4	2	2	4	1	2	4	5	3	3	4	5	3	4	3	3	4	3	5	5	3	5	5	2	3	3	3
W3-177	2	1	3	4	1	1	2	4	2	3	6	6	5	5	4	4	4	4	6	6	2	2	3	3	2	3	2	1	2	2	4	3	3	2	4	1	1	4	4	5	5	2	4	4	5	6	5	4	1
W3-178	1	2	3	3	1	1	1	6	3	2	4	4	5	1	4	5	4	4	4	1	1	3	4	2	3	2	2	3	3	2	3	1	2	1	5	1	2	2	4	5	5	4	2	4	4	5	4	6	3
W3-179	2	1	3	3	1	1	1	6	6	6	2	2	5	5	2	5	4	5	1	1	4	4	1	4	3	1	4	4	4	4	4	3	4	3	2	4	2	2	4	2	1	2	1	2	2	6	1	7	6
W3-18	1	1	3	3	1	1	2	7	6	2	4	5	4	2	5	2	2	1	4	5	2	3	2	3	1	2	3	2	1	1	1	1	3	1	2	1	2	2	2	2	2	2	1	1	3	4	2	5	4
W3-180	2	1	1	1	2	3	4	1	7	7	5	6	6	4	6	5	6	5	4	4	2	2	2	1	2	4	3	3	3	3	4	4	3	3	4	4	1	2	2	2	5	4	2	1	5	6	2	6	5
W3-181	1	2	2	3	2	3	4	1	7	7	5	6	6	6	5	5	6	5	5	5	1	3	2	3	1	3	2	2	1	2	2	1	1	2	1	2	1	1	1	1	3	1	4	1	3	4	3	1	4
W3-182	2	1	2	1	1	1	1	7	6	6	5	6	5	6	5	6	5	5	4	5	2	3	3	1	3	2	2	3	4	2	4	2	4	2	2	2	2	2	3	3	4	2	4	4	5	6	1	6	4
W3-183	2	3	2	1	1	2	4	1	7	7	1	1	1	4	4	2	4	4	4	2	2	2	2	2	2	3	3	2	5	5	3	5	3	3	4	4	5	5	5	5	5	4	5	5	4	5	4	4	2
W3-184	1	2	3	1	1	3	3	1	6	6	6	6	5	6	4	6	6	6	6	4	4	3	2	4	3	1	3	4	2	1	2	1	3	2	3	2	2	3	1	2	2	2	1	3	2	6	3	5	5
W3-185	1	3	1	1	1	1	2	4	4	6	5	4	5	6	5	6	5	6	5	5	4	4	1	4	3	1	4	4	4	2	1	2	2	2	2	2	1	1	1	1	3	1	2	2	1	6	3	6	5
W3-186	2	1	3	3	1	1	4	1	7	7	4	3	2	2	5	2	3	4	4	5	4	4	1	3	4	2	4	3	5	3	2	4	3	4	2	5	3	3	2	2	2	1	1	2	4	6	3	7	4
W3-187	2	3	2	4	1	1	2	4	4	2	4	2	5	2	2	4	4	4	5	1	3	2	4	1	3	1	3	2	1	1	2	1	3	1	3	2	3	1	1	3	1	1	4	2	2	2	6	3	3
W3-188	1	2	1	1	2	1	1	5	2	2	4	6	6	6	5	5	5	5	5	5	2	3	3	3	3	3	2	2	1	2	2	2	2	3	2	2	1	3	2	1	1	2	2	1	1	4	2	4	3
W3-189	1	1	2	4	2	1	1	4	4	4	6	6	6	6	5	5	6	6	3	5	4	4	1	4	4	2	4	4	1	1	2	1	3	2	1	1	3	3	1	4	1	1	1	2	2	6	3	6	4
W3-19	1	1	3	2	1	1	2	4	2	3	6	6	6	4	5	5	4	5	6	6	2	2	2	3	3	2	2	3	2	2	1	1	1	2	1	2	3	2	1	1	2	2	2	3	1	5	3	5	3
W3-190	2	3	3	4	1	1	1	7	5	3	5	2	5	1	5	3	2	1	2	5	2	1	4	1	1	3	2	2	4	4	2	2	2	2	4	4	2	2	2	3	2	4	4	2	4	5	5	5	3
W3-191	1	1	2	1	1	1	3	2	7	7	2	4	1	1	2	1	2	4	4	2	3	3	3	3	3	2	2	2	4	4	5	5	5	5	4	5	4	4	4	3	5	5	3	3	3	5	3	5	5
W3-192	2	1	3	3	2	1	2	3	4	7	6	4	6	5	6	6	5	4	5	6	2	3	3	1	3	2	3	2	3	3	1	1	1	2	1	2	1	2	2	1	2	1	1	3	1	6	1	6	5
W3-193	1	1	1	1	2	1	2	4	2	4	5	5	5	4	5	2	2	2	4	2	3	3	2	2	2	3	2	3	2	2	4	2	4	2	2	4	4	3	4	4	3	4	2	3	3	5	2	4	4
W3-194	2	1	2	3	2	1	2	4	2	2	4	2	4	1	1	4	1	2	2	2	1	2	4	1	2	3	2	3	5	5	4	3	4	3	5	5	4	4	4	4	3	4	4	3	3	3	2	2	6
W3-195	2	1	1	3	2	1	4	1	7	7	5	5	2	4	2	5	2	2	5	5	3	2	2	1	3	3	2	3	3	2	4	2	2	3	5	5	4	3	3	4	1	4	2	5	1	4	3	4	4
W3-196	2	2	2	4	2	1	2	4	2	2	5	5	6	5	6	4	5	6	5	5	2	3	2	3	3	2	2	2	1	2	2	1	3	2	3	1	1	1	2	2	2	1	2	2	2	6	3	3	3
W3-197	2	2	1	4	1	1	3	4	4	2	2	6	3	5	4	4	1	2	2	5	3	3	2	4	4	1	4	3	4	2	2	1	3	1	3	3	1	1	2	2	1	2	1	2	1	6	4	7	5
W3-198	1	3	3	3	1	1	1	5	2	3	4	4	5	3	4	2	2	4	1	5	1	1	2	3	2	4	3	3	1	2	1	1	1	2	3	1	1	2	2	2	3	3	2	2	1	6	2	6	6
W3-199	1	3	3	4	2	1	1	3	6	6	5	6	5	6	5	6	5	6	5	6	2	3	2	3	2	2	2	1	3	2	2	1	1	2	2	3	1	2	1	2	3	1	2	2	2	5	2	3	2
W3-2	2	3	1	3	2	1	3	4	4	4	2	2	3	4	1	1	3	4	1	1	3	2	2	4	2	2	2	1	3	4	5	2	1	4	2	2	3	1	5	4	1	2	2	5	2	6	5	6	5
W3-20	2	1	2	4	1	2	1	6	2	4	1	5	4	2	6	2	5	6	2	1	3	3	3	3	2	2	2	2	4	2	4	1	2	2	1	3	3	3	2	5	4	1	2	3	4	6	5	4	4
W3-200	2	3	1	4	1	1	4	3	7	7	5	2	4	2	5	4	4	4	1	5	4	3	1	4	4	1	4	4	1	2	1	1	1	1	1	2	2	2	1	1	2	1	1	1	2	6	3	6	5
W3-201	1	3	3	1	2	1	2	6	3	6	1	1	5	5	4	4	2	3	4	3	3	3	2	3	4	1	4	3	3	2	3	1	3	1	2	1	1	2	2	2	2	3	2	2	1	4	4	4	2
W3-202	1	3	3	3	2	3	1	5	2	4	6	5	4	4	5	5	6	5	6	4	2	3	1	2	2	2	3	1	1	1	1	2	2	1	2	3	3	1	3	1	1	1	1	3	3	3	3	6	3
W3-203	2	3	3	4	1	2	3	5	4	7	5	6	5	5	4	6	6	4	6	6	4	4	1	4	3	1	4	4	3	1	1	1	2	1	3	3	3	1	1	3	1	1	2	3	3	7	3	5	4
W3-204	1	3	3	4	1	2	1	5	1	2	3	3	3	4	4	4	5	4	2	2	3	1	2	3	2	3	4	2	4	2	4	3	4	2	2	2	2	4	4	5	2	1	2	5	4	7	1	7	5
W3-205	2	3	2	1	1	2	1	5	8	6	4	4	3	5	2	1	3	2	2	4	3	3	3	1	2	2	3	2	4	2	2	3	2	4	3	2	2	2	1	5	3	2	4	4	1	6	4	5	3
W3-206	1	1	3	4	1	1	4	1	7	7	4	4	4	5	4	1	1	5	1	5	1	3	2	2	1	4	3	3	2	2	2	3	3	1	3	2	2	2	2	3	1	2	2	2	2	6	1	7	6
W3-207	2	3	1	4	2	1	3	2	7	7	5	5	5	5	4	6	5	4	5	6	3	4	2	4	3	1	3	3	3	2	3	1	2	2	4	2	3	3	3	4	1	3	4	2	5	2	2	5	3
W3-208	1	2	1	1	2	1	2	6	6	7	2	4	4	6	2	5	5	3	4	1	4	4	1	4	4	1	3	3	2	4	3	2	3	3	4	2	4	3	2	4	1	3	2	2	3	7	3	7	5
W3-209	2	3	2	3	2	1	1	4	4	6	1	4	1	4	2	2	4	4	2	2	2	3	1	1	2	4	2	2	3	1	2	2	1	2	1	3	1	2	2	2	3	3	2	2	1	5	2	4	5
W3-21	1	3	3	3	1	1	2	4	4	4	4	6	6	6	5	5	5	5	5	5	4	4	2	4	3	2	4	4	1	1	3	3	3	2	1	3	1	2	2	2	1	3	1	2	1	5	4	3	4
W3-210	1	2	1	2	1	1	1	4	4	2	5	4	5	5	5	6	6	6	6	4	3	3	1	4	4	2	4	4	3	1	2	2	2	4	3	4	4	3	4	2	1	2	3	3	2	6	1	6	5
W3-211	1	2	1	4	1	3	1	5	2	4	1	2	2	1	4	4	3	1	1	1	1	1	3	2	1	4	2	1	2	4	2	2	4	3	2	4	4	3	2	4	2	2	2	4	2	4	4	4	6
W3-212	1	3	1	4	1	1	4	3	7	7	2	5	2	2	2	5	5	5	5	5	1	1	3	2	1	3	1	2	3	2	2	4	4	4	2	2	2	3	2	4	4	3	2	3	3	4	3	4	3
W3-213	2	2	1	3	2	3	1	4	4	6	4	4	1	4	2	3	3	1	2	1	2	1	3	1	1	4	1	2	4	4	5	5	3	5	4	3	5	4	3	4	4	4	4	4	5	2	5	2	1
W3-214	1	3	1	4	1	1	2	4	2	3	5	6	6	6	5	6	4	6	5	6	4	4	2	1	3	3	2	1	2	3	3	1	2	3	3	1	3	1	1	1	1	3	1	1	1	4	3	3	2
W3-215	1	3	1	2	1	1	4	1	7	7	5	5	5	5	6	6	5	6	6	5	4	2	3	1	2	1	2	3	1	1	2	2	2	2	2	2	1	3	3	2	2	1	1	2	2	4	2	5	4
W3-216	2	3	3	1	1	1	3	1	7	7	6	5	6	5	5	6	6	6	4	5	3	4	1	4	3	2	4	3	5	2	5	5	2	3	3	2	2	2	2	5	3	2	2	4	2	7	1	6	5
W3-217	2	1	1	3	2	1	1	5	2	3	5	3	2	1	4	4	4	4	5	3	4	2	3	1	3	3	3	2	3	5	4	1	2	3	4	2	2	4	4	1	1	1	3	2	4	3	2	6	3
W3-218	1	2	1	1	1	2	2	3	6	2	1	2	1	1	2	4	2	1	4	2	3	1	1	1	3	3	2	2	4	2	2	3	2	2	4	4	4	2	4	2	4	2	4	2	4	5	3	3	5
W3-219	1	1	3	4	1	1	2	6	1	4	4	5	6	4	4	6	6	5	3	6	3	4	2	4	3	1	3	4	4	4	2	2	3	3	3	4	2	3	4	4	3	4	4	2	4	6	4	4	4
W3-22	1	3	1	2	1	1	3	5	6	6	4	1	1	1	2	4	4	1	4	2	1	2	4	1	2	4	2	1	5	4	4	4	5	5	4	3	5	5	3	3	4	3	3	5	3	2	1	3	6
W3-220	1	3	3	2	1	1	4	1	7	7	6	6	4	5	6	4	4	4	5	4	4	3	2	3	4	1	3	4	2	1	1	2	3	2	3	1	2	2	1	2	2	2	1	2	2	6	2	7	5
W3-221	1	3	2	4	1	1	1	7	5	3	4	2	3	2	2	4	3	1	4	3	1	1	3	2	1	4	1	1	3	4	3	3	4	2	2	4	3	4	2	4	4	4	2	4	2	3	2	5	1
W3-222	2	3	2	1	2	1	4	1	7	7	6	5	6	4	6	5	5	6	4	5	3	4	1	3	3	2	4	3	3	5	5	3	2	3	3	4	1	3	5	4	3	4	2	2	2	3	1	5	3
W3-223	1	3	3	1	1	1	2	2	6	6	2	4	3	5	5	5	4	2	5	2	4	4	2	4	4	1	4	4	3	2	3	3	2	2	3	2	4	2	2	2	4	3	2	2	5	6	3	3	3
W3-224	2	1	2	2	1	3	1	5	2	4	2	5	3	4	3	2	5	2	5	6	3	2	3	2	2	1	2	3	2	1	2	1	3	3	1	1	1	1	3	1	1	2	2	2	1	5	5	5	4
W3-225	2	3	3	3	1	1	1	4	8	6	5	4	5	4	5	2	3	2	4	2	3	2	3	2	2	1	1	4	4	2	4	3	4	5	4	3	2	2	3	2	4	4	4	4	2	2	4	3	3
W3-226	2	2	1	1	2	1	2	3	4	7	5	6	6	6	6	5	5	4	5	6	4	3	1	3	3	1	3	3	1	2	5	4	2	4	2	4	2	4	3	3	3	4	3	4	3	5	5	2	0
W3-227	2	3	2	3	1	1	1	6	2	4	5	5	5	5	6	5	5	5	4	5	4	3	2	4	3	1	4	3	2	1	3	1	1	1	3	2	2	2	2	1	2	3	1	1	2	5	4	5	4
W3-228	1	3	1	2	2	1	1	5	2	2	2	2	2	4	4	3	2	2	2	1	3	3	3	3	3	3	2	3	4	4	5	3	3	4	2	4	3	4	5	4	2	3	2	3	4	3	2	4	6
W3-229	2	3	1	4	2	1	2	1	6	6	2	2	5	4	4	5	5	5	2	2	2	2	4	1	1	3	2	1	2	4	2	2	4	3	3	4	2	4	2	4	4	2	2	4	4	3	5	2	1
W3-23	2	3	1	2	2	1	2	4	2	2	4	1	2	2	4	5	4	5	5	3	2	3	2	1	2	1	2	3	1	1	2	2	2	3	1	2	1	2	1	1	1	2	2	2	1	4	2	4	3
W3-230	2	3	2	2	2	1	1	7	5	3	5	6	5	5	5	5	6	5	5	5	3	4	1	4	4	2	3	3	2	2	2	1	1	2	1	2	1	3	2	1	3	1	2	2	1	7	1	5	4
W3-231	1	3	2	2	1	1	2	6	5	3	6	5	4	6	6	6	6	5	6	5	2	2	3	3	2	2	2	2	1	2	1	1	1	3	1	3	2	3	2	2	1	2	2	1	1	6	5	4	4
W3-232	2	1	1	2	1	1	4	4	4	2	6	6	5	6	6	5	4	6	6	5	4	3	1	3	4	2	4	4	2	1	1	3	1	2	1	1	1	2	1	2	1	2	1	1	2	6	3	5	5
W3-233	2	3	3	4	1	1	4	2	7	7	6	3	4	4	6	5	4	4	5	6	4	3	1	3	4	1	3	4	1	1	1	1	2	2	2	1	3	2	1	2	2	1	3	2	2	5	5	7	5
W3-234	2	1	1	3	2	1	2	1	8	4	5	5	6	5	5	4	4	5	5	6	4	3	2	3	3	1	4	3	1	3	1	1	3	2	1	2	3	2	2	1	3	1	1	2	2	5	4	4	2
W3-235	1	2	2	4	1	1	4	1	7	7	2	4	5	5	1	4	5	3	4	4	3	4	2	3	4	1	3	3	1	2	1	1	3	1	3	2	1	2	1	3	3	2	2	2	1	4	4	3	5
W3-236	2	3	3	4	1	1	3	6	6	4	5	4	6	5	5	6	6	6	6	6	3	3	1	3	3	1	3	4	2	1	3	1	1	1	1	1	2	1	2	2	2	2	2	3	3	7	1	6	4
W3-237	1	2	2	4	1	1	4	1	7	7	5	3	5	2	2	4	2	1	2	2	1	3	4	2	3	2	1	3	2	2	2	1	1	1	2	2	3	2	1	3	1	1	2	2	2	3	3	3	2
W3-238	2	2	3	2	1	1	4	1	7	7	1	2	1	4	4	3	2	2	1	4	4	3	1	4	4	2	3	3	4	1	4	2	4	4	3	4	3	1	1	3	5	3	3	2	2	5	2	3	5
W3-239	2	3	3	1	2	1	4	1	7	7	4	5	5	5	5	6	6	5	6	5	3	3	2	3	3	2	3	4	3	2	1	2	1	2	3	3	1	3	1	2	1	2	3	2	2	7	1	6	5
W3-24	2	2	2	4	2	1	4	1	7	7	5	2	5	5	4	2	2	3	4	5	4	3	2	3	3	1	4	4	2	4	4	4	5	2	1	3	4	5	2	2	2	2	2	2	1	6	1	7	6
W3-240	1	3	1	3	1	2	3	3	7	7	4	5	6	6	4	5	6	5	6	5	4	3	1	3	4	1	4	3	2	3	4	2	3	2	3	4	3	2	2	4	3	3	2	4	2	5	5	3	2
W3-241	2	1	3	3	1	1	3	1	7	7	3	2	4	4	4	2	2	2	5	5	3	2	4	2	3	2	3	2	4	4	5	4	4	4	4	2	4	5	4	3	2	3	5	3	2	7	3	7	5
W3-242	1	2	2	3	1	1	1	5	2	5	2	2	1	5	4	5	6	5	4	2	1	2	3	2	1	2	3	3	1	1	1	1	3	2	2	1	2	2	1	2	1	1	2	3	2	7	1	6	5
W3-243	1	3	1	3	2	1	2	4	6	8	4	6	6	5	6	5	5	6	5	6	4	3	2	4	4	1	4	3	3	2	2	1	2	2	1	1	2	1	2	2	2	2	3	2	2	5	2	5	4
W3-244	1	1	3	4	1	1	2	6	8	4	6	5	5	5	5	5	6	5	5	6	2	3	2	1	1	3	2	3	1	1	2	2	1	2	2	3	1	3	1	3	1	2	3	1	2	6	5	5	3
W3-245	2	3	2	1	1	1	1	4	8	5	4	4	1	1	1	2	3	1	2	4	3	2	3	3	3	3	1	2	1	1	2	3	3	2	4	1	1	2	1	1	1	2	1	1	2	3	2	3	5
W3-246	2	3	1	4	1	1	1	6	2	2	4	4	4	2	6	2	2	5	4	4	2	3	2	2	1	2	3	2	2	1	2	2	3	2	3	2	2	1	1	2	2	1	2	2	2	6	3	6	4
W3-247	2	2	2	1	1	1	1	6	2	3	4	5	3	2	1	3	2	5	6	4	1	2	3	2	1	3	1	1	2	4	2	4	4	4	2	3	4	3	2	4	3	2	2	4	3	3	3	6	3
W3-248	1	2	2	4	2	3	4	1	7	7	6	6	4	5	4	2	2	2	4	5	4	2	2	2	3	4	2	2	2	2	2	2	2	1	2	2	3	1	2	3	3	1	3	2	2	7	2	7	5
W3-249	2	2	2	1	1	1	1	7	6	2	5	4	2	5	4	2	3	4	6	2	2	4	3	1	2	3	2	2	3	4	5	1	4	1	1	3	2	4	2	4	2	3	3	2	2	6	5	6	3
W3-25	1	3	1	1	2	1	4	1	6	6	2	4	4	1	3	4	3	4	2	5	2	1	2	1	2	1	2	3	2	4	1	4	4	3	1	3	4	2	5	2	3	2	3	4	5	6	2	6	5
W3-250	1	1	1	2	1	1	1	3	2	6	5	5	6	5	5	5	6	4	5	6	4	2	3	1	4	3	2	3	3	1	2	2	1	1	3	1	3	3	2	2	3	1	2	1	1	5	3	4	1
W3-251	1	2	2	4	2	2	4	2	7	7	4	4	4	1	5	2	4	5	4	3	2	3	3	1	3	2	3	2	1	2	2	1	2	3	3	2	3	3	2	2	2	1	2	1	2	5	1	4	3
W3-252	1	2	1	4	2	1	1	4	4	4	6	6	6	6	6	4	5	5	4	4	3	3	3	1	2	2	2	3	2	2	3	2	2	2	1	5	1	4	4	4	4	2	2	2	4	6	2	3	3
W3-253	2	2	3	1	1	1	1	3	2	3	3	4	6	6	6	6	6	6	6	6	4	3	1	4	3	1	4	4	4	3	4	4	2	2	3	2	2	1	4	3	3	2	2	2	5	5	4	5	3
W3-254	2	1	1	3	1	1	2	6	6	5	6	6	5	5	5	5	5	5	6	5	3	4	1	3	4	1	3	3	3	2	2	1	2	2	1	2	2	2	2	1	3	3	2	1	2	6	6	3	4
W3-255	1	1	2	4	2	1	4	1	7	7	2	4	4	4	4	1	2	4	1	4	1	1	4	2	1	4	1	1	4	4	4	4	4	4	2	3	4	2	4	4	2	3	2	2	4	3	3	4	3
W3-256	2	3	1	3	1	3	2	4	4	2	3	2	2	2	1	1	3	2	2	1	1	1	3	1	2	3	2	1	5	3	4	4	5	4	5	3	5	4	4	3	4	3	3	5	5	4	2	3	6
W3-257	2	2	2	3	2	1	3	5	4	7	5	6	5	6	5	5	5	5	5	5	3	3	1	3	4	2	3	4	3	4	2	4	2	4	1	2	4	4	1	1	4	2	4	2	2	5	1	6	5
W3-258	2	3	1	2	1	1	2	4	2	3	5	5	5	4	5	5	2	2	5	5	3	3	3	3	2	3	2	3	1	1	1	1	1	2	1	1	3	2	2	1	2	1	1	3	2	7	1	7	6
W3-259	2	2	1	3	2	1	1	3	2	3	5	1	3	2	4	5	2	4	2	4	4	4	2	4	3	1	4	3	1	1	1	1	2	2	2	3	1	1	1	2	2	1	1	3	2	3	4	4	4
W3-26	1	1	3	1	1	1	4	7	5	3	4	5	6	6	6	6	6	5	6	6	2	1	2	2	2	2	2	2	3	2	1	1	2	1	2	1	2	3	2	1	1	2	2	2	2	4	4	3	3
W3-260	2	2	3	2	1	1	2	7	6	6	6	5	6	6	6	6	6	5	5	6	3	3	2	4	4	2	4	4	2	2	2	3	3	3	2	4	2	2	4	2	5	3	3	2	4	5	2	6	5
W3-261	1	2	2	3	1	3	1	4	4	6	6	5	5	6	6	4	6	6	4	6	4	3	1	4	3	1	3	4	1	2	2	2	3	2	3	1	2	1	2	1	2	3	2	2	1	6	2	6	4
W3-262	1	1	2	3	2	1	3	7	5	4	6	6	6	5	4	5	5	6	6	5	2	3	2	1	2	2	2	2	2	3	1	2	2	3	2	1	3	2	2	1	2	1	1	1	2	3	3	4	0
W3-263	1	1	1	2	1	1	4	6	6	6	4	1	1	1	4	4	2	4	4	3	2	1	2	2	3	4	3	1	3	3	4	5	1	2	4	3	4	4	1	2	1	4	2	2	4	6	2	6	5
W3-264	1	1	1	2	1	1	2	4	2	4	5	4	6	6	5	5	5	6	4	5	3	3	2	3	1	3	3	1	2	4	3	2	4	5	1	2	2	4	2	3	5	2	2	4	2	5	2	5	4
W3-265	2	3	3	1	1	1	1	6	6	4	2	1	3	1	1	4	2	1	4	4	3	2	2	2	2	2	1	1	2	3	2	3	2	2	4	3	3	4	4	5	4	2	4	4	3	6	5	4	3
W3-266	1	2	1	2	1	1	2	4	6	3	1	2	2	1	1	1	2	1	1	1	1	1	3	2	1	4	1	1	3	2	4	4	2	4	2	4	3	2	5	2	4	5	3	4	2	3	2	3	6
W3-267	1	3	3	4	2	1	1	6	2	4	5	2	5	5	1	4	3	5	5	2	4	3	3	1	2	3	3	3	1	1	3	1	2	1	2	1	3	2	1	2	2	2	2	4	2	4	5	5	4
W3-268	1	1	1	3	1	1	1	3	4	7	5	6	5	6	6	5	5	6	5	4	3	3	1	4	3	2	4	3	2	1	3	2	1	2	2	1	1	2	2	1	1	2	1	2	2	4	2	4	3
W3-269	1	3	1	2	2	1	1	7	1	3	5	4	4	5	2	3	4	2	4	4	4	4	1	4	3	2	3	3	2	2	3	2	1	2	1	2	1	2	4	1	2	3	2	1	1	5	4	4	2
W3-27	2	1	1	1	2	1	1	5	3	3	5	5	5	5	6	6	6	5	5	6	3	4	1	4	4	1	4	4	3	2	2	2	3	4	2	3	2	4	2	4	2	3	4	3	4	7	1	5	4
W3-270	2	3	3	2	2	1	4	4	4	4	5	6	5	5	5	5	5	4	6	5	1	2	3	4	3	3	3	2	3	4	2	1	4	2	1	2	2	4	5	5	2	2	1	4	3	7	1	4	1
W3-271	2	3	3	2	2	1	1	6	6	4	4	3	2	5	5	4	3	5	5	4	3	4	1	3	3	2	4	3	1	2	2	2	2	2	2	1	3	3	1	1	3	1	2	2	1	6	2	7	5
W3-272	1	2	1	1	1	2	2	3	4	7	1	1	1	5	1	4	5	2	2	4	2	2	1	2	1	2	3	2	3	3	4	3	3	2	1	4	3	2	3	2	4	2	3	4	2	7	1	7	5
W3-273	1	2	1	1	1	1	1	3	2	4	4	5	2	5	3	2	2	5	3	5	3	4	2	4	4	2	3	4	1	3	2	2	3	1	2	2	1	1	2	1	1	2	2	3	2	5	2	6	5
W3-274	2	1	3	1	1	1	1	6	8	3	1	2	3	4	4	3	4	3	4	2	4	3	1	3	3	1	4	4	2	2	1	2	3	4	4	2	3	5	3	2	1	4	2	2	4	2	3	3	1
W3-275	2	3	1	4	2	1	2	4	2	4	4	2	4	5	4	2	2	3	4	3	4	3	2	4	4	2	4	4	2	1	1	2	1	2	4	1	1	4	4	1	1	2	1	1	2	4	5	4	2
W3-276	2	2	1	3	2	2	2	5	3	4	4	5	2	5	2	5	2	5	2	5	3	4	1	3	4	2	3	4	2	2	1	1	1	1	2	1	3	2	2	2	2	3	2	1	3	5	3	7	5
W3-277	2	2	2	2	1	1	4	3	7	7	1	1	4	5	4	5	4	3	3	4	4	3	1	4	4	1	3	4	2	3	3	1	1	3	2	1	1	1	1	2	4	2	1	2	2	5	5	7	6
W3-278	2	3	3	4	2	1	3	1	7	7	1	4	3	4	2	2	3	1	4	3	3	2	4	3	1	2	1	1	2	4	3	2	3	2	2	3	3	4	3	1	4	3	2	4	3	4	2	5	5
W3-279	1	2	3	2	2	1	2	4	2	4	2	4	4	5	2	5	2	4	2	3	3	3	2	3	3	1	4	4	4	2	2	2	2	2	2	3	3	4	4	3	5	4	2	3	5	7	2	6	5
W3-28	1	3	2	4	1	1	4	1	7	7	4	2	2	2	4	1	2	2	2	1	2	1	4	1	2	4	2	1	4	5	4	3	4	3	3	3	5	4	5	4	5	3	4	3	5	4	3	4	6
W3-280	1	2	1	3	2	1	1	2	6	6	6	4	4	4	6	5	6	5	6	5	3	3	2	4	4	1	3	3	3	1	1	1	1	2	1	1	3	2	2	1	2	2	1	1	1	7	3	5	4
W3-281	2	2	3	1	1	1	2	5	4	7	2	4	1	1	1	2	4	3	1	2	2	2	3	3	3	2	3	3	4	4	4	2	4	2	4	3	3	4	4	4	4	2	2	2	3	4	2	4	3
W3-282	2	2	2	2	1	1	2	5	6	3	4	5	5	5	3	2	4	1	5	2	3	3	1	4	4	2	4	3	4	3	2	2	2	2	5	3	4	3	2	4	2	2	2	3	3	6	1	6	4
W3-283	1	2	3	2	1	1	2	5	3	2	6	5	6	4	5	6	6	6	4	6	4	3	1	4	4	2	3	4	1	1	1	2	2	2	3	2	1	2	4	2	1	1	1	1	2	6	5	3	2
W3-284	1	3	3	3	1	1	4	5	4	7	5	6	6	5	5	5	6	5	5	6	2	2	3	3	1	3	4	3	2	3	2	3	2	2	4	2	2	3	3	4	4	4	1	2	4	7	2	5	4
W3-285	2	2	1	3	1	1	4	1	7	7	2	1	4	4	5	4	5	5	4	3	3	2	2	3	1	2	1	1	1	3	4	1	4	3	3	4	1	2	5	4	2	3	1	4	4	5	3	7	6
W3-286	2	2	3	3	1	1	2	2	6	6	5	6	6	5	4	6	6	6	6	5	3	2	3	2	2	1	3	3	1	1	1	2	1	3	2	2	3	3	3	1	1	1	2	2	1	7	2	5	5
W3-287	1	2	3	1	1	2	2	4	4	4	6	6	6	6	6	5	5	4	5	5	3	3	1	3	4	1	4	4	2	1	2	1	1	2	2	1	2	2	1	3	3	2	2	2	1	7	2	5	5
W3-288	1	1	1	2	1	1	1	5	2	4	5	5	6	6	6	6	5	5	5	6	3	4	2	4	4	2	4	4	3	1	1	1	3	1	2	3	2	2	2	3	1	2	1	1	3	6	4	4	0
W3-289	2	2	1	3	1	1	1	4	6	6	6	2	4	3	2	5	2	2	5	5	4	3	1	3	3	2	4	4	2	1	1	2	2	2	1	2	1	4	2	1	1	3	2	2	1	6	1	7	6
W3-29	2	3	3	4	2	1	4	1	7	7	6	3	6	6	6	5	6	4	5	5	1	3	2	3	2	2	2	2	1	3	3	2	1	3	4	1	2	1	1	2	2	2	1	2	2	3	4	2	2
W3-290	1	1	3	2	2	1	2	4	6	3	5	6	6	5	6	6	5	4	6	6	1	2	2	2	3	3	3	3	3	2	4	2	2	1	2	2	3	3	4	4	2	2	2	3	4	6	1	5	5
W3-291	1	3	2	1	2	1	1	3	2	4	1	1	4	4	1	1	1	2	4	1	1	2	4	1	1	3	2	1	2	2	4	5	4	3	3	4	2	2	2	4	4	3	3	4	3	5	5	6	4
W3-292	2	3	1	2	2	1	1	5	3	3	6	6	6	6	6	5	6	5	5	5	2	1	3	1	1	3	3	2	1	3	3	1	1	3	2	1	2	1	1	2	2	1	2	1	2	6	2	5	5
W3-293	2	2	3	4	1	1	3	1	7	7	5	2	5	3	5	2	1	3	5	2	3	2	3	3	3	2	1	3	2	2	1	1	1	2	2	2	1	3	3	1	2	1	2	3	2	4	4	6	5
W3-294	2	1	1	3	1	1	4	7	6	3	6	5	5	6	4	5	5	6	5	4	4	3	1	3	4	2	3	4	2	3	2	2	2	2	1	3	2	1	2	1	1	1	1	2	2	7	1	5	4
W3-295	1	2	2	2	2	1	2	4	2	4	4	5	5	5	6	6	6	5	5	4	3	4	2	3	4	2	4	3	3	1	4	1	3	1	1	2	1	1	2	1	1	2	1	1	2	7	2	6	4
W3-296	2	3	1	2	1	1	4	1	7	7	5	4	6	6	5	6	6	6	5	5	3	3	2	3	2	2	2	2	3	2	1	1	1	1	1	3	3	1	2	2	1	2	3	1	1	6	1	5	4
W3-297	2	2	3	3	2	1	2	4	4	4	6	6	6	6	6	5	6	5	6	6	4	3	2	4	4	1	3	3	3	3	2	1	2	1	1	1	1	1	2	2	1	1	2	1	2	6	3	5	4
W3-298	2	1	2	1	1	1	1	5	2	2	6	6	6	5	5	6	4	5	6	5	3	3	1	4	4	1	3	4	1	1	3	2	2	1	2	1	1	2	2	2	3	3	1	2	2	6	3	5	5
W3-299	1	2	1	1	1	1	4	2	7	7	6	6	6	5	4	5	6	5	4	5	2	3	3	3	3	3	1	3	2	3	5	4	4	3	4	3	4	5	3	5	5	5	4	3	2	7	6	3	2
W3-3	1	2	1	4	2	1	4	2	7	7	1	4	1	1	1	1	1	3	1	1	3	4	1	4	3	1	3	4	2	2	5	3	2	5	5	4	2	4	5	4	4	2	2	2	2	5	4	4	4
W3-30	1	1	1	3	2	1	2	4	2	2	2	1	2	4	2	1	5	2	2	3	2	3	3	1	3	2	3	2	1	2	1	1	1	3	2	1	1	3	1	2	2	2	3	1	2	4	2	6	4
W3-300	1	3	2	4	1	1	1	4	4	4	5	5	4	6	6	4	5	4	5	6	3	3	1	4	3	1	3	4	3	2	4	2	3	2	2	4	4	4	4	4	1	3	2	5	3	6	5	5	2
W3-301	2	3	1	1	2	1	1	2	6	6	1	2	3	2	4	4	1	1	1	1	4	4	1	4	3	1	4	3	4	3	4	2	4	4	2	3	4	4	3	3	3	5	2	4	4	5	4	5	4
W3-302	2	2	1	3	2	1	4	2	7	7	2	2	1	2	2	3	4	1	2	3	2	1	4	1	1	4	1	1	4	3	4	2	4	5	4	4	4	4	3	3	3	2	2	4	3	5	4	5	4
W3-303	1	3	2	4	2	1	4	1	7	7	6	5	5	6	5	5	6	5	5	5	1	2	3	2	2	3	3	3	1	1	3	1	1	1	1	1	3	4	3	4	1	1	1	3	3	5	3	2	2
W3-304	2	3	1	1	2	1	2	1	6	6	5	5	4	6	5	6	6	5	5	4	3	3	1	4	3	1	4	3	1	4	3	4	3	3	3	3	2	2	1	3	1	3	2	2	2	6	2	6	5
W3-305	1	1	1	4	1	1	2	4	2	2	4	5	5	6	5	6	5	6	5	6	2	1	3	3	2	1	2	3	1	2	1	2	2	2	2	1	3	1	1	1	1	1	2	3	1	5	2	5	2
W3-306	2	3	1	2	1	1	3	4	4	4	6	6	5	6	5	6	6	6	4	6	3	2	3	2	2	2	3	1	2	2	2	3	3	1	2	1	4	2	2	1	1	2	2	1	2	5	5	3	3
W3-307	2	2	2	3	2	1	2	2	6	6	5	1	1	5	4	2	2	5	4	3	3	3	1	3	3	1	3	4	2	1	2	2	1	3	3	2	1	3	2	1	3	2	2	1	2	7	1	6	5
W3-308	1	3	1	3	1	1	4	3	7	7	2	2	4	2	5	1	3	4	3	4	4	4	1	3	3	2	3	3	2	2	2	2	1	1	1	2	1	4	2	1	1	2	4	2	1	5	3	3	4
W3-309	2	2	2	3	1	1	1	6	2	2	2	4	2	4	5	2	4	4	5	2	4	3	1	4	3	1	4	3	1	3	1	2	1	1	2	1	1	4	1	1	2	2	3	1	3	4	3	7	1
W3-31	1	1	3	2	1	2	2	3	8	2	5	2	4	5	2	2	2	6	2	5	3	3	2	1	2	3	3	3	1	2	1	5	5	2	4	4	1	3	2	4	3	2	1	2	5	5	2	6	5
W3-310	1	3	2	4	1	2	4	1	6	6	5	6	5	5	6	6	6	6	6	4	4	4	1	4	4	1	4	3	1	1	1	2	2	1	1	1	2	2	3	2	1	1	3	2	1	5	4	4	2
W3-311	1	2	3	3	1	2	4	1	7	7	4	1	3	4	4	2	1	1	1	1	2	3	3	3	1	4	3	3	2	3	4	2	4	3	2	4	5	2	4	3	2	1	5	2	4	4	2	3	4
W3-312	1	3	1	2	1	1	3	2	8	7	5	4	5	6	6	6	4	6	6	6	2	4	3	2	1	4	3	4	2	2	5	1	4	4	3	2	2	4	2	2	3	3	2	2	3	4	3	3	5
W3-313	1	3	1	4	2	1	2	6	8	6	6	6	5	5	5	5	5	4	5	5	4	3	2	4	3	2	4	3	1	2	2	2	2	1	3	2	1	1	1	2	2	2	2	3	1	6	3	6	4
W3-314	1	1	2	3	2	1	2	1	6	6	5	5	6	5	5	6	5	5	6	6	2	3	2	3	2	4	3	2	2	2	2	1	1	1	1	1	2	1	2	1	2	3	1	1	3	7	1	6	5
W3-315	1	2	3	1	2	1	2	6	6	6	5	5	5	6	6	5	6	6	5	5	4	4	1	4	4	1	3	4	1	2	1	2	1	2	4	3	2	1	1	1	1	1	2	2	1	5	2	5	5
W3-316	2	3	1	2	2	2	4	1	7	7	4	5	2	5	5	2	2	2	5	4	4	4	2	4	4	2	3	4	2	2	4	3	2	1	3	1	2	2	1	3	1	1	1	2	1	3	3	3	4
W3-317	2	2	3	3	2	1	2	3	6	3	6	4	6	6	5	6	5	5	4	6	2	2	3	2	3	3	2	3	5	4	5	2	5	4	2	3	5	2	4	2	2	3	2	3	5	5	2	6	4
W3-318	1	3	1	1	2	1	1	3	2	3	6	5	6	5	6	5	6	6	6	6	3	4	2	3	3	1	4	4	2	1	1	3	3	1	2	1	1	2	1	1	3	1	1	1	3	2	4	4	2
W3-319	1	3	1	4	1	1	1	1	6	6	5	6	4	5	5	5	6	5	6	6	4	4	1	3	3	2	3	4	1	2	2	2	1	2	1	2	2	3	3	1	3	1	2	2	1	5	1	6	5
W3-32	2	1	1	4	1	1	2	7	6	4	4	5	2	3	1	5	3	3	1	4	4	3	1	3	3	2	4	3	4	4	2	2	4	5	4	5	3	1	3	4	2	2	2	3	4	7	2	4	3
W3-320	2	2	2	3	1	3	1	3	2	2	6	6	6	5	6	5	6	6	5	5	3	2	3	3	3	2	3	3	2	1	2	2	1	2	2	1	1	1	3	1	2	3	3	2	2	6	2	5	5
W3-321	1	2	3	3	1	1	2	4	4	2	4	6	5	6	5	5	5	5	6	6	3	3	4	2	3	2	2	2	3	4	5	3	3	4	4	1	1	1	2	2	4	2	4	2	2	6	2	5	4
W3-322	1	2	1	2	2	1	1	6	1	3	2	1	1	4	4	2	1	4	3	3	1	1	4	1	2	4	2	1	4	3	5	4	3	4	5	5	4	5	5	3	5	4	5	4	3	6	3	4	5
W3-323	2	1	1	1	1	1	1	3	2	3	3	1	5	3	4	4	2	5	4	3	3	2	2	2	1	1	2	3	3	4	5	4	3	3	3	2	3	3	4	3	1	3	3	3	2	4	4	5	5
W3-324	2	3	1	1	1	1	2	4	2	2	6	4	6	6	5	5	6	6	6	6	3	4	1	4	4	2	3	3	3	2	2	1	2	1	3	1	1	3	2	2	2	1	1	2	2	7	3	6	4
W3-325	1	2	1	2	1	1	1	4	4	2	1	1	2	3	4	5	5	5	2	4	3	3	2	4	3	1	4	3	4	1	1	2	2	3	4	2	5	3	2	4	3	5	2	4	3	5	3	5	5
W3-326	1	1	2	2	2	1	3	6	6	3	5	6	6	5	5	6	6	6	5	5	2	3	3	2	2	3	2	3	4	4	4	3	4	2	2	3	4	2	2	5	2	2	4	5	2	6	2	5	4
W3-327	1	3	2	2	2	1	4	1	7	7	2	5	5	4	4	4	1	5	2	3	1	3	2	3	3	3	3	2	1	1	1	2	1	1	2	2	2	1	1	2	1	1	2	1	2	2	3	4	4
W3-328	1	3	3	3	2	1	1	3	2	4	5	5	6	5	5	5	5	5	6	5	4	3	1	4	4	1	3	4	1	3	4	4	2	1	4	2	2	2	3	4	2	4	3	1	4	5	2	3	2
W3-329	1	2	1	2	1	1	3	4	4	4	5	3	3	2	2	5	5	5	5	5	3	4	2	4	4	1	4	4	1	2	2	2	1	1	3	1	2	2	2	2	3	2	3	1	2	6	5	7	2
W3-33	2	3	2	4	2	1	3	4	4	4	5	5	5	5	4	5	6	6	4	5	1	2	3	2	4	1	2	2	4	1	3	3	4	4	4	2	4	3	2	1	5	1	4	1	1	5	5	4	5
W3-330	2	1	1	1	1	1	1	5	2	2	5	5	5	4	6	5	4	4	4	5	3	4	2	3	3	2	4	4	2	2	2	2	1	2	3	2	2	3	3	1	3	1	1	1	1	7	5	6	2
W3-331	2	1	2	2	1	1	1	6	3	4	2	4	5	5	2	5	2	2	2	3	1	1	4	2	2	3	2	2	2	4	2	4	4	4	2	2	3	2	3	4	3	2	4	2	2	3	2	5	5
W3-332	1	3	3	2	2	1	4	1	7	7	4	6	6	6	6	6	5	4	6	4	3	4	2	3	4	1	3	3	1	4	3	1	3	2	4	4	3	3	2	5	4	2	3	2	2	6	5	6	3
W3-333	1	3	3	2	1	1	3	1	6	6	5	5	5	4	5	6	4	5	6	5	3	4	2	4	4	2	3	3	3	2	4	2	4	4	3	4	3	3	4	3	2	2	3	4	3	5	5	4	5
W3-334	1	1	1	1	1	1	4	3	7	7	6	6	6	5	5	5	5	4	6	4	3	2	3	1	2	2	2	1	1	3	2	1	3	2	2	2	2	2	2	2	2	3	1	1	1	5	5	5	1
W3-335	2	2	2	4	2	1	4	6	5	3	5	3	6	6	2	1	5	2	1	3	4	3	1	3	4	1	3	4	2	5	2	1	4	3	1	4	3	5	1	4	3	4	2	3	4	7	6	7	2
W3-336	2	3	3	4	2	3	2	4	4	2	6	4	3	5	6	3	5	3	4	5	4	4	1	3	4	1	3	3	2	2	1	1	3	3	1	2	1	3	2	1	2	2	2	1	3	7	6	6	4
W3-337	1	1	1	3	1	1	1	4	4	2	6	4	3	4	6	6	4	5	5	4	3	3	3	2	2	2	1	2	2	2	1	1	1	3	1	2	2	2	1	3	2	2	2	2	2	7	5	7	4
W3-338	2	3	2	4	1	1	2	4	2	3	4	6	5	5	5	5	6	6	5	6	3	2	4	4	1	1	3	2	3	2	1	1	1	3	4	3	3	5	4	4	5	2	2	1	3	6	4	5	1
W3-339	1	3	1	1	2	1	2	4	2	4	3	6	6	6	6	6	5	6	5	6	4	4	1	3	4	1	4	4	2	2	3	1	2	2	2	1	1	1	2	2	1	2	2	1	2	5	4	6	1
W3-34	2	1	2	4	1	1	1	4	4	4	4	6	4	4	5	6	3	4	4	6	4	3	1	3	3	2	4	3	2	2	1	1	2	1	1	1	2	2	3	2	1	3	2	1	1	7	5	6	1
W3-340	2	2	1	4	2	3	4	1	7	7	5	5	5	5	5	5	6	5	5	5	1	3	2	1	3	3	2	2	2	2	2	2	1	2	2	3	2	2	3	2	2	1	1	2	2	4	2	4	3
W3-341	1	3	1	4	2	2	2	7	5	3	5	5	5	5	6	6	5	6	6	6	3	4	2	4	4	1	3	4	2	3	5	3	2	2	4	1	1	4	4	2	3	5	4	3	3	6	2	2	2
W3-342	1	2	2	4	1	3	1	3	6	3	5	5	6	6	5	5	6	5	6	5	4	4	1	3	4	2	4	4	1	1	1	1	2	1	2	2	2	4	3	3	1	1	2	3	1	4	2	6	3
W3-343	1	1	1	4	1	1	2	6	8	6	6	5	5	4	4	5	4	4	6	6	3	4	2	3	4	1	3	4	1	1	1	1	1	1	2	2	1	1	2	3	3	2	2	2	3	5	5	7	3
W3-344	2	3	3	2	1	1	1	6	6	4	5	5	6	6	5	5	5	5	6	4	2	3	2	2	4	3	1	3	1	2	1	1	1	2	1	2	2	1	2	3	3	1	3	2	1	6	4	3	3
W3-345	1	2	2	4	2	1	1	3	2	2	6	6	5	5	6	6	5	4	5	4	4	3	2	4	4	1	4	3	1	2	2	2	1	3	2	2	2	1	1	1	1	1	2	2	1	5	3	5	2
W3-346	1	3	3	3	2	1	2	4	2	4	4	2	5	2	4	5	2	1	3	6	2	3	4	2	2	2	2	2	4	3	5	4	4	4	3	2	2	4	3	3	2	1	3	1	2	4	3	6	3
W3-347	1	3	1	3	1	1	2	4	2	2	5	2	4	4	4	4	4	2	2	4	3	2	3	2	2	2	3	2	2	2	2	1	4	2	4	4	3	3	1	5	2	4	1	2	4	3	2	3	3
W3-348	1	3	3	1	2	1	4	5	6	5	4	5	1	2	6	5	3	5	3	2	3	1	2	3	2	2	2	3	3	2	3	1	2	3	1	1	1	1	3	1	2	2	1	1	2	3	4	5	4
W3-349	1	3	1	1	2	1	4	1	7	7	6	6	5	6	6	5	5	6	6	6	4	4	1	4	4	1	3	4	2	1	3	4	3	2	4	2	4	4	2	4	2	4	4	5	2	7	4	5	3
W3-35	2	2	3	4	2	2	1	1	6	6	5	4	4	6	6	5	6	5	5	6	3	3	1	4	3	2	4	3	3	2	5	5	4	2	3	2	5	4	2	3	3	2	3	4	3	4	4	3	3
W3-350	1	2	3	3	2	1	3	4	4	6	1	1	4	4	3	4	4	1	1	2	1	1	3	1	2	3	1	1	5	5	5	5	5	5	5	5	5	4	5	5	5	5	5	3	4	4	3	6	4
W3-351	1	2	2	2	1	1	1	4	4	6	5	4	6	6	5	5	6	5	4	5	4	3	1	4	4	2	3	4	1	2	2	1	2	1	1	2	2	2	1	1	2	2	1	1	2	4	2	2	2
W3-352	2	1	3	3	2	1	3	6	3	3	2	3	4	2	2	4	4	3	1	3	1	2	3	1	1	4	1	2	2	3	5	4	3	3	2	3	4	4	3	4	3	5	3	4	2	5	5	4	4
W3-353	1	3	3	3	2	1	2	4	2	3	2	3	3	1	1	3	1	4	4	2	1	1	3	1	2	3	2	1	4	5	3	4	5	5	4	4	5	3	5	5	5	5	4	5	5	5	3	5	5
W3-354	1	2	2	2	2	1	1	5	2	3	4	6	4	5	6	6	5	5	5	5	4	4	1	4	4	2	4	4	1	2	2	2	2	2	3	3	1	1	1	2	2	2	2	1	2	6	3	5	1
W3-355	1	2	2	4	1	2	1	5	3	6	6	6	6	4	6	5	3	5	6	6	3	2	3	2	2	3	1	2	4	2	3	2	4	3	2	2	2	4	2	5	3	4	4	3	3	4	2	3	3
W3-356	1	3	2	2	2	2	2	4	2	3	2	4	2	1	1	1	3	1	2	4	4	3	1	3	4	2	4	3	2	2	3	1	1	4	2	1	2	1	2	3	3	1	1	2	1	6	2	3	3
W3-357	2	2	2	2	1	1	2	4	2	4	6	4	6	6	5	5	6	6	5	6	4	4	2	3	3	1	3	4	2	3	3	3	1	3	1	2	3	1	1	2	1	2	1	2	2	6	5	5	2
W3-358	2	2	3	3	2	1	1	4	8	8	6	5	6	5	5	5	5	5	6	6	4	3	2	4	3	1	3	4	3	1	2	1	2	3	3	1	1	1	3	2	2	1	3	2	2	7	4	6	1
W3-359	1	3	1	4	2	1	1	7	6	1	4	6	5	6	6	5	5	4	4	6	4	4	1	3	4	1	4	3	1	2	4	3	2	4	2	2	2	2	5	2	5	5	4	2	1	7	5	6	1
W3-36	2	2	3	1	1	1	2	4	2	4	3	6	4	6	6	6	5	3	5	6	1	1	3	2	2	3	2	1	3	2	2	4	2	4	5	4	3	4	4	5	2	2	2	2	5	4	2	4	5
W3-360	1	3	2	3	2	2	2	4	2	3	5	5	5	4	6	5	5	6	6	6	2	2	3	1	3	2	3	2	3	1	1	2	1	3	3	2	1	2	2	1	1	3	2	3	2	5	5	6	3
W3-361	1	3	1	2	2	1	3	2	7	7	5	5	6	6	4	6	6	6	5	5	4	3	1	3	3	2	3	4	2	2	3	2	4	3	4	4	2	1	2	4	2	2	2	3	5	6	5	6	1
W3-362	1	2	1	4	1	1	1	5	2	2	4	4	3	4	1	2	2	2	2	1	2	2	3	3	1	3	1	3	3	2	4	4	4	2	4	2	2	2	4	3	3	4	3	3	4	5	3	4	6
W3-363	1	2	2	4	2	1	4	7	3	4	5	6	6	5	6	6	5	5	6	5	4	4	1	4	4	2	4	4	3	3	1	4	1	1	1	1	2	3	2	1	2	2	1	2	3	5	5	5	1
W3-364	1	3	1	1	2	1	4	1	7	7	6	5	6	6	6	5	5	6	6	5	2	1	3	2	2	2	1	2	2	4	2	1	2	4	1	5	5	3	2	4	3	4	3	4	4	7	5	6	3
W3-365	1	3	1	1	1	1	1	6	2	3	3	6	6	4	5	6	3	4	6	3	3	4	1	3	4	1	3	4	2	1	2	2	2	2	3	2	1	1	2	2	2	1	1	1	3	6	5	7	1
W3-366	2	1	3	3	2	1	3	1	7	7	2	5	2	4	4	5	5	6	4	4	3	1	3	2	3	2	2	3	3	3	2	1	1	1	3	1	1	1	1	2	2	2	3	3	1	7	5	6	1
W3-367	1	2	3	1	1	1	2	7	6	1	5	5	5	4	4	6	6	6	6	6	3	3	1	4	3	1	3	4	2	3	1	2	3	3	1	1	3	1	2	2	3	1	2	1	2	6	3	4	2
W3-368	2	2	2	2	1	1	4	4	4	2	4	1	3	4	2	1	2	5	4	5	4	4	2	4	3	1	4	3	1	3	3	3	2	2	5	2	4	4	1	5	4	3	4	2	2	6	5	6	2
W3-369	2	2	3	4	1	1	1	3	4	7	4	4	4	4	2	1	4	4	1	4	3	2	3	1	2	2	3	1	5	5	4	3	5	4	4	3	5	5	5	4	5	3	3	3	5	4	3	6	4
W3-37	1	2	1	4	1	1	1	4	6	6	6	5	5	6	5	5	6	5	5	5	3	4	1	3	4	1	3	4	2	1	2	1	2	5	5	1	5	1	4	4	2	3	3	4	5	4	3	4	1
W3-370	1	1	2	3	2	1	4	1	7	7	5	6	5	6	6	6	5	4	4	5	3	2	2	2	3	4	2	2	3	1	2	1	2	3	1	1	2	1	3	1	2	2	1	1	2	4	1	4	2
W3-371	2	2	3	2	2	1	1	3	2	4	6	6	5	6	5	6	6	6	5	5	4	4	1	3	3	1	4	3	3	2	3	1	4	2	2	4	3	3	5	2	3	4	2	4	3	7	5	6	3
W3-372	1	2	2	4	2	1	1	5	2	4	2	3	1	2	1	1	1	2	4	2	3	2	3	3	3	2	2	3	2	4	3	2	2	2	2	4	5	3	3	2	4	4	4	2	4	5	3	4	6
W3-373	1	3	3	2	1	1	3	4	4	4	5	4	6	6	5	5	5	4	6	6	4	3	2	4	3	1	3	4	2	4	2	2	1	3	4	2	4	2	5	3	1	4	4	1	3	6	4	5	2
W3-374	2	2	3	2	2	1	1	5	2	4	3	4	5	3	3	2	1	2	2	2	3	4	2	4	3	1	4	3	1	3	1	1	2	3	2	2	1	3	2	3	2	2	1	1	3	2	5	3	4
W3-375	1	3	1	1	1	1	1	7	5	4	5	4	5	6	4	5	4	6	4	6	4	4	2	4	4	1	3	4	1	2	1	2	2	2	3	1	1	1	1	2	2	2	2	1	2	7	3	7	4
W3-376	2	2	1	1	1	1	1	5	2	4	5	6	6	5	6	6	6	6	6	6	3	4	1	4	4	1	4	4	2	2	2	2	1	1	2	2	1	1	2	1	2	1	2	3	2	5	5	6	2
W3-377	1	3	1	2	2	1	1	5	2	4	5	5	4	6	5	5	6	6	6	6	4	4	2	4	4	1	4	4	4	3	2	1	3	2	2	2	1	1	2	2	1	1	2	2	1	5	2	2	4
W3-378	1	3	3	1	1	1	2	4	4	2	4	1	1	1	2	2	2	1	2	4	1	1	4	1	2	3	2	2	3	4	4	4	4	5	5	5	4	5	4	5	3	4	4	5	5	3	2	5	3
W3-379	2	2	3	1	1	1	2	4	4	2	6	4	5	5	5	5	5	6	5	6	3	4	1	3	3	1	3	3	2	1	1	1	2	3	2	1	2	5	2	2	1	2	2	2	2	4	1	5	3
W3-38	2	3	3	1	1	1	4	1	7	7	4	6	6	6	5	4	6	4	6	5	2	3	3	1	3	2	2	3	2	1	2	2	1	1	1	1	2	2	1	2	2	1	2	2	2	4	3	3	3
W3-380	2	3	3	2	1	1	4	1	7	7	5	6	6	5	5	5	6	6	4	6	3	3	2	4	4	1	4	3	3	2	5	3	3	3	2	2	1	2	4	4	4	2	1	3	4	6	2	4	4
W3-381	2	3	1	3	1	3	1	6	2	4	5	5	4	6	4	5	4	6	4	5	3	4	2	3	3	2	4	4	5	3	4	3	4	3	5	4	1	2	1	3	2	2	3	3	3	5	6	7	1
W3-382	1	2	3	4	2	1	1	6	2	4	1	3	1	1	2	3	4	1	3	1	2	1	3	1	2	4	1	2	2	2	2	4	2	3	4	3	2	4	3	4	2	4	4	2	4	5	6	6	5
W3-383	1	2	3	1	1	1	2	4	4	6	4	5	4	6	5	5	5	5	6	6	2	3	3	2	2	2	3	2	3	1	4	1	2	4	2	4	2	5	3	1	4	2	2	4	2	6	4	6	1
W3-384	1	1	3	2	2	1	2	3	6	3	4	1	2	5	5	3	3	1	5	1	1	2	2	1	3	2	3	3	3	2	3	1	2	3	3	2	4	4	5	2	1	5	1	3	4	7	5	6	1
W3-385	2	1	1	2	2	1	3	7	6	6	1	4	4	1	2	2	1	4	2	4	2	3	3	2	2	3	3	3	4	2	3	4	2	3	4	2	2	2	3	4	3	4	3	2	4	3	3	2	3
W3-386	2	3	2	1	2	1	1	1	6	6	2	3	4	2	2	2	1	4	3	4	4	4	1	3	3	1	3	4	4	4	4	3	4	3	3	4	4	3	4	5	5	5	4	4	5	5	2	3	3
W3-387	2	3	2	3	2	1	3	1	7	7	5	5	6	5	4	6	4	6	6	5	3	3	1	4	3	1	3	4	2	1	1	1	2	2	1	2	1	1	2	1	2	2	1	1	3	5	4	6	1
W3-388	1	3	3	3	2	1	1	5	2	2	6	5	4	6	6	4	4	6	6	5	4	4	1	3	4	2	4	4	1	2	2	3	1	2	1	2	1	1	3	2	3	2	1	2	1	5	4	5	1
W3-389	1	2	1	4	1	1	1	6	2	3	3	2	4	5	3	3	4	2	2	5	3	4	2	3	3	1	4	4	2	3	5	3	2	3	2	2	2	4	4	2	2	2	4	5	4	4	2	3	4
W3-39	2	1	1	4	1	1	2	6	6	4	5	6	6	5	4	5	6	4	6	6	3	3	2	4	4	1	4	3	2	1	3	2	2	1	3	3	2	2	1	2	1	1	1	2	2	7	5	6	3
W3-390	1	2	2	2	2	1	2	5	8	5	4	6	6	5	2	2	2	4	2	4	4	4	1	3	3	1	3	3	2	2	2	2	2	2	1	1	1	1	2	2	1	4	1	2	3	6	5	6	1
W3-391	1	3	1	1	2	2	1	3	2	2	6	5	5	6	5	5	6	5	6	6	4	4	1	3	3	2	4	4	1	1	1	1	1	1	1	2	3	3	1	4	1	3	3	3	1	5	5	5	1
W3-392	2	2	3	1	1	1	2	2	6	6	2	4	1	1	4	3	1	1	2	3	4	4	2	3	3	1	4	4	2	2	2	4	3	2	5	4	3	2	2	4	4	5	3	2	3	5	4	5	4
W3-393	2	3	2	1	2	1	4	1	7	7	5	2	3	4	3	4	4	4	2	1	4	4	2	3	4	2	3	3	3	1	3	1	1	1	3	2	2	2	1	2	1	1	2	3	1	7	6	5	2
W3-394	2	2	1	4	2	1	4	3	7	7	1	3	4	4	1	1	4	4	4	2	1	1	3	1	2	4	1	2	4	5	4	5	4	4	4	5	5	5	5	5	5	3	4	3	3	4	2	3	5
W3-395	2	2	2	3	2	1	3	1	7	7	6	4	6	5	4	6	6	6	6	5	3	4	2	3	4	1	4	3	1	3	3	1	2	1	1	2	2	1	1	2	3	1	2	1	2	5	5	6	3
W3-396	2	2	2	4	1	1	3	2	8	7	5	6	6	5	4	5	6	6	4	6	4	4	1	3	3	2	3	4	2	2	3	1	1	3	2	2	1	2	3	1	2	2	2	1	2	6	3	6	1
W3-397	1	2	2	1	1	1	1	3	2	3	3	3	2	2	1	4	1	1	2	4	1	3	2	3	3	2	2	1	4	4	3	4	5	5	4	4	5	5	5	4	3	4	5	4	5	3	2	4	6
W3-398	2	2	1	2	2	1	3	4	6	4	4	2	1	1	1	2	1	1	2	2	4	2	3	3	3	3	2	2	3	2	3	2	4	2	4	4	2	4	4	2	4	2	4	4	3	5	3	5	4
W3-399	2	3	2	2	1	1	1	3	4	7	5	5	6	4	3	4	5	6	5	6	3	4	2	4	4	1	3	3	3	1	3	1	1	2	3	3	3	1	2	2	1	2	1	1	2	5	6	7	2
W3-4	2	2	1	1	1	1	2	4	4	4	2	1	4	1	4	2	2	1	1	3	4	4	1	4	4	1	3	4	1	2	4	4	1	4	3	4	5	4	4	5	2	3	2	3	2	3	2	4	3
W3-40	2	3	2	3	1	1	2	5	6	2	6	4	6	4	6	5	6	6	6	5	3	4	1	4	4	1	3	4	1	1	2	3	1	2	2	1	1	2	2	3	2	3	1	2	1	6	5	6	1
W3-400	1	1	3	3	1	1	1	6	1	4	5	6	6	6	6	5	5	5	6	6	3	3	1	4	4	2	4	3	1	3	1	3	2	1	1	3	1	1	2	3	1	1	2	1	3	4	2	2	3
W3-401	2	2	1	1	2	1	1	3	2	2	5	6	6	5	5	5	5	4	6	5	3	3	3	2	4	4	2	3	2	4	1	1	1	2	3	1	1	1	2	1	4	2	2	1	3	5	5	5	3
W3-402	1	2	1	4	2	2	2	6	6	6	2	5	2	2	2	4	2	3	4	3	2	3	2	2	2	2	3	2	2	5	4	5	4	2	2	4	3	3	4	4	3	4	2	4	5	3	2	2	5
W3-403	2	2	3	2	1	1	2	3	6	6	5	4	6	5	5	4	6	6	6	5	4	3	2	4	3	2	3	3	1	2	2	2	1	1	1	1	2	2	2	2	2	1	1	1	1	5	4	6	3
W3-404	2	3	1	2	2	3	1	3	2	4	3	4	1	4	3	4	2	4	1	3	4	3	1	4	4	2	4	3	2	1	2	2	2	2	1	2	2	2	2	1	1	3	1	1	2	5	6	6	3
W3-405	2	3	1	3	1	1	2	7	6	2	4	6	6	6	6	6	6	5	6	6	4	3	2	4	4	1	4	4	1	1	2	3	1	2	2	2	2	3	1	1	2	1	3	2	3	5	3	4	4
W3-406	2	3	2	2	1	1	1	5	4	7	4	3	1	1	4	1	1	4	2	1	2	2	3	2	1	3	2	2	5	3	5	4	4	4	5	5	5	5	4	4	3	4	5	3	5	3	4	4	3
W3-407	1	3	2	2	2	1	2	4	2	3	2	5	5	5	5	5	2	5	5	5	1	3	3	1	4	2	3	2	2	3	2	3	2	2	3	2	2	2	1	1	2	2	2	2	1	5	3	3	5
W3-408	2	1	2	4	2	1	4	2	7	7	5	4	2	1	2	5	4	3	4	5	3	3	3	3	1	3	2	2	3	2	4	1	1	3	3	2	4	4	5	1	2	4	2	2	4	7	4	7	3
W3-409	2	1	2	3	1	1	4	1	7	7	5	4	6	4	4	6	6	5	5	6	4	3	2	3	4	1	4	3	1	2	1	2	4	2	4	2	2	1	4	2	4	2	3	2	4	6	4	6	3
W3-41	1	2	1	4	2	1	4	1	7	7	6	6	5	5	6	5	5	6	5	6	4	3	1	3	4	2	4	3	1	1	1	2	2	2	1	2	3	2	1	2	1	2	1	1	2	7	4	6	2
W3-410	1	3	2	2	2	3	4	1	7	7	5	6	5	5	6	5	6	5	6	5	2	3	2	2	2	3	2	2	2	4	5	2	4	4	1	2	5	2	5	4	3	2	3	3	4	3	2	5	2
W3-411	2	1	3	1	2	1	4	3	4	7	5	4	5	5	5	6	6	5	5	5	3	4	1	4	3	2	4	4	3	1	2	2	1	2	1	2	2	1	2	1	2	4	3	2	2	4	4	5	3
W3-412	1	3	1	4	1	1	4	1	7	7	4	2	5	4	2	4	5	1	5	5	3	1	2	1	3	4	2	2	3	1	3	2	1	1	3	1	3	2	2	2	1	1	3	1	1	7	6	6	1
W3-413	2	3	3	4	1	1	2	2	6	6	2	5	2	2	5	5	3	3	4	5	2	1	4	1	2	3	1	2	4	3	4	3	3	3	5	3	3	3	4	5	5	5	5	5	5	6	4	5	2
W3-414	1	3	1	2	2	1	4	2	7	7	6	5	5	5	5	5	4	5	6	6	4	3	1	3	3	1	3	4	1	2	3	1	2	2	2	3	2	2	2	2	2	1	1	3	3	6	5	5	3
W3-415	1	3	2	2	1	1	1	7	5	6	5	2	3	3	1	4	5	4	4	5	3	4	3	2	2	3	3	2	3	4	3	2	5	3	2	3	1	3	4	3	1	4	2	4	2	4	3	4	3
W3-416	1	1	3	3	2	2	1	4	6	2	5	4	6	4	5	5	4	5	6	5	3	3	2	2	2	2	2	3	1	2	2	2	1	3	1	2	2	3	2	1	2	1	2	1	1	5	5	6	3
W3-417	2	3	1	2	2	1	2	4	2	3	4	5	5	5	6	5	5	5	5	5	3	4	2	1	2	2	1	2	2	4	2	2	2	5	5	2	4	2	4	3	1	2	4	4	5	6	5	6	3
W3-418	2	1	2	1	1	1	4	3	6	3	2	3	6	4	2	4	4	2	4	1	3	2	2	1	2	2	1	3	5	3	4	3	3	2	4	1	4	3	2	2	2	1	4	2	1	6	6	6	1
W3-419	1	1	1	4	2	1	3	4	4	4	4	4	5	2	2	1	4	4	4	2	2	1	4	2	1	4	2	2	4	4	4	3	5	4	3	4	5	4	3	5	3	4	4	4	4	5	2	3	3
W3-42	2	3	3	3	2	1	1	4	1	2	6	5	5	6	5	5	5	5	5	5	4	4	2	4	4	2	4	4	1	2	1	2	2	1	4	2	3	2	1	1	1	1	2	3	2	4	2	4	6
W3-420	2	3	2	2	1	1	2	3	6	6	5	4	3	5	1	3	5	2	5	2	4	4	1	4	4	2	4	4	5	4	4	5	2	4	3	1	3	3	1	3	3	2	4	3	4	5	5	4	4
W3-421	1	3	1	1	1	2	3	3	7	7	2	4	3	2	4	3	5	5	5	2	3	4	1	3	3	1	3	4	2	2	1	3	1	2	1	1	1	1	2	3	2	2	2	2	2	6	6	7	2
W3-422	2	2	3	3	2	1	4	1	7	7	2	5	3	5	5	4	2	4	2	3	4	4	1	4	3	2	4	4	2	1	3	2	1	1	1	2	3	1	3	3	2	2	1	2	2	6	5	6	3
W3-423	1	2	3	2	2	1	1	5	4	7	5	6	5	5	6	5	5	5	5	6	2	4	2	1	2	2	1	2	1	1	3	3	2	1	1	1	3	1	2	1	1	2	2	2	3	5	5	5	2
W3-424	1	1	2	1	1	1	4	6	6	6	1	5	1	2	4	4	5	1	4	4	3	3	1	4	4	1	4	3	1	2	1	1	3	2	1	3	1	1	3	3	2	2	2	1	2	2	5	2	2
W3-425	2	2	2	4	1	3	3	4	6	3	5	5	6	4	6	4	5	6	6	5	3	3	2	3	4	1	3	3	3	2	2	1	1	2	1	2	1	2	1	1	2	2	3	2	1	6	5	6	4
W3-426	2	3	1	2	1	1	1	3	2	4	6	6	5	4	6	6	5	6	6	6	4	3	1	3	4	2	4	3	3	1	2	3	2	2	2	3	2	3	3	1	2	2	1	1	2	6	5	6	1
W3-427	1	3	1	3	2	1	2	7	5	3	6	5	6	4	5	6	5	5	6	6	3	3	2	3	2	2	3	3	3	1	2	2	1	2	1	1	1	2	3	3	1	2	1	1	1	7	4	6	2
W3-428	1	2	3	2	1	1	4	1	7	7	3	3	5	1	2	3	5	3	4	5	3	1	4	3	3	3	2	4	3	4	2	4	2	4	3	5	3	5	2	3	4	2	1	1	1	4	4	6	3
W3-429	1	2	2	1	2	1	1	4	6	3	1	2	4	1	2	4	2	2	4	2	3	2	2	3	2	2	2	2	3	4	5	5	4	3	5	3	4	4	4	4	5	4	3	3	3	5	4	6	3
W3-43	1	3	3	3	2	1	2	4	2	4	6	5	5	6	6	2	4	3	2	2	3	3	1	4	3	2	3	4	1	1	4	4	1	1	2	4	1	2	2	1	2	1	1	4	1	6	6	7	4
W3-430	1	3	3	3	2	1	1	3	6	4	5	4	2	1	5	6	5	2	4	2	3	3	2	2	3	3	2	2	2	3	2	2	3	2	3	3	1	1	1	1	2	1	1	2	1	6	5	6	2
W3-431	1	3	3	2	1	1	3	1	8	7	4	5	6	6	6	6	5	4	5	4	4	4	1	3	4	1	4	3	3	2	2	2	1	2	2	3	1	1	1	1	2	1	2	1	1	5	3	2	4
W3-432	2	3	3	4	2	1	1	3	2	2	5	2	2	1	5	5	5	5	2	5	4	2	2	3	3	1	4	4	1	1	3	3	1	1	2	3	2	2	3	1	1	2	1	1	3	3	1	5	2
W3-433	1	3	3	1	1	1	3	7	3	4	6	5	4	4	5	6	5	5	4	6	3	3	1	3	4	1	4	4	3	2	5	3	2	4	4	4	3	2	2	4	3	1	4	3	1	3	4	5	3
W3-434	1	2	1	2	2	1	3	4	4	2	5	5	6	6	6	6	6	6	6	5	4	4	2	4	4	2	3	3	3	2	3	2	1	2	1	1	2	2	3	2	2	1	1	1	1	4	3	1	3
W3-435	2	1	3	4	2	1	2	4	6	3	5	5	5	5	6	5	3	6	6	6	4	4	2	3	4	1	3	4	2	2	3	2	4	4	2	2	2	2	4	2	3	4	1	4	4	2	1	2	2
W3-436	1	1	3	2	2	1	2	3	8	6	6	6	4	4	2	5	1	1	2	5	1	3	3	3	3	2	3	2	2	5	2	4	4	4	2	4	3	3	2	2	2	4	3	3	2	6	4	6	2
W3-437	2	3	1	2	2	1	2	4	2	4	4	3	2	1	5	4	2	5	2	6	4	4	2	3	4	1	3	4	2	3	1	1	3	5	1	2	2	4	4	5	4	3	2	2	4	6	6	6	2
W3-438	1	2	3	4	1	1	1	6	1	3	6	5	5	6	6	6	5	6	5	5	4	4	1	3	3	2	4	3	2	3	2	2	3	2	3	2	5	3	5	4	3	4	2	5	2	6	5	6	1
W3-439	1	3	1	1	2	1	4	1	7	7	5	3	1	5	1	5	3	4	2	4	4	3	3	2	3	3	1	3	2	2	5	2	2	2	4	4	3	3	2	1	4	3	4	3	2	4	3	4	3
W3-44	1	3	1	2	1	1	4	2	7	7	2	3	2	6	3	2	5	5	5	1	3	3	3	2	2	3	3	3	4	1	1	4	2	5	2	1	5	2	3	4	2	3	4	5	2	3	2	5	2
W3-440	1	1	2	1	1	1	1	4	6	4	3	2	1	4	1	1	4	2	2	2	3	3	3	3	2	3	2	3	4	3	2	4	4	2	3	2	2	4	2	4	4	4	4	3	2	4	3	4	5
W3-441	1	3	1	1	1	2	4	1	7	7	3	5	5	6	6	5	6	6	5	6	3	4	1	4	4	1	3	3	2	2	1	2	1	2	3	2	2	1	2	2	2	2	2	1	3	5	4	5	1
W3-442	1	3	2	3	2	1	4	1	7	7	6	5	6	6	5	6	6	5	5	6	2	2	1	1	2	3	3	3	1	1	2	1	2	1	2	1	1	1	3	2	1	3	2	1	1	6	4	5	1
W3-443	1	3	1	2	1	1	2	4	2	4	5	5	4	4	5	5	6	5	6	6	4	2	3	3	2	2	3	2	1	1	1	2	2	1	1	1	1	1	2	2	2	2	3	1	2	4	3	6	2
W3-444	1	1	1	4	2	1	4	5	4	7	5	5	6	6	5	6	6	6	6	5	4	4	2	4	4	2	3	4	1	1	2	2	3	2	2	1	1	2	3	1	1	1	2	2	2	4	5	5	1
W3-445	1	3	2	3	2	2	4	4	4	6	5	6	3	6	6	6	6	5	3	5	3	4	2	3	4	1	4	4	2	1	2	1	1	2	2	2	3	2	1	3	2	3	1	1	1	6	5	6	3
W3-446	1	3	3	3	1	1	2	6	5	3	6	5	6	5	4	6	4	6	6	5	3	4	2	4	4	1	4	4	1	3	2	2	1	2	2	1	2	2	1	2	2	1	2	2	2	5	5	6	2
W3-447	2	3	3	3	2	1	3	4	4	4	5	6	5	5	5	5	6	5	5	6	4	4	1	3	3	1	4	4	1	2	2	1	3	2	3	2	1	2	2	2	2	1	1	2	3	4	3	3	6
W3-448	2	3	2	1	1	2	2	5	3	6	6	6	5	6	6	6	5	6	6	5	4	4	2	3	4	1	3	3	2	1	2	1	1	1	1	2	3	1	2	1	2	1	2	2	1	6	4	5	3
W3-449	1	3	1	4	2	1	2	2	6	6	1	4	4	1	4	4	2	4	2	2	3	2	3	2	3	3	3	2	3	5	3	4	5	4	4	4	4	4	5	5	5	3	4	3	3	4	2	3	5
W3-45	2	3	1	4	2	1	1	6	6	4	6	5	5	5	6	5	5	5	4	5	4	3	1	3	4	2	3	4	2	2	1	2	2	2	3	1	1	1	1	2	3	2	1	1	2	6	5	6	1
W3-450	1	2	3	1	1	1	2	4	2	4	1	4	5	4	4	3	2	2	2	4	4	4	2	4	3	2	4	3	3	2	2	4	2	2	1	4	3	4	2	5	4	3	2	5	4	4	5	5	3
W3-451	1	3	2	3	2	1	1	3	2	2	3	1	3	5	4	2	3	3	4	4	3	2	4	2	3	3	2	1	1	2	2	3	3	1	1	1	2	1	2	1	1	1	2	4	1	7	6	6	3
W3-452	1	3	1	4	2	1	4	3	7	7	5	5	2	5	4	2	2	5	5	2	4	4	1	3	4	2	4	4	2	2	3	2	2	2	2	1	2	2	2	2	3	2	2	2	2	7	5	6	2
W3-453	2	3	3	1	1	1	4	1	7	7	6	6	5	5	6	6	5	6	6	6	3	4	2	4	3	2	3	4	2	3	1	2	1	1	3	1	2	1	1	3	1	1	2	1	3	4	4	5	3
W3-454	2	2	2	2	1	1	2	4	2	4	6	6	5	6	5	6	5	4	5	5	3	2	2	3	2	3	2	3	3	3	1	4	4	4	3	2	4	5	3	4	2	2	3	5	2	3	2	5	2
W3-455	2	3	2	3	1	1	2	4	2	2	4	4	2	5	2	3	3	2	4	4	3	2	2	3	3	2	1	1	2	4	1	1	3	2	3	1	1	1	1	2	2	2	3	1	2	6	6	5	2
W3-456	1	3	1	2	2	1	2	3	6	5	2	4	2	1	1	4	6	5	4	5	3	3	1	3	3	1	4	4	2	1	1	2	2	1	2	3	1	1	1	1	1	2	3	2	1	6	5	7	1
W3-457	2	2	2	4	2	1	3	1	7	7	4	5	6	6	6	4	6	6	5	4	4	2	4	2	2	2	3	3	2	2	1	2	1	2	1	2	3	1	2	1	3	1	1	1	3	5	4	4	1
W3-458	1	3	3	1	2	1	3	1	8	7	4	4	2	4	4	4	2	1	4	4	3	3	2	2	2	3	2	3	4	4	5	4	2	4	2	5	2	3	4	3	3	4	2	5	4	3	2	5	5
W3-459	1	3	3	1	2	1	2	4	2	2	1	1	1	3	1	4	1	4	4	3	2	2	3	3	2	3	2	3	4	3	4	4	2	3	2	5	2	4	5	5	5	4	2	3	3	4	2	3	5
W3-46	1	3	3	2	2	1	2	5	6	4	5	6	5	6	5	5	6	6	4	5	4	4	2	4	3	2	4	3	1	3	5	2	1	4	3	1	4	3	3	5	2	5	2	2	2	6	5	6	2
W3-460	1	1	2	2	1	1	1	6	1	3	2	1	3	1	4	4	1	1	2	2	2	1	3	1	1	4	1	2	3	2	3	3	4	2	4	2	2	2	3	5	3	2	4	2	3	3	2	3	4
W3-461	1	2	2	2	1	1	1	3	4	7	4	2	3	4	1	3	2	3	4	1	1	1	4	2	1	4	1	1	4	5	5	4	5	4	4	4	4	4	3	4	3	3	3	3	5	3	2	3	4
W3-462	1	3	1	3	2	1	2	4	2	2	4	1	1	2	1	2	1	1	2	2	1	2	4	1	1	4	2	1	2	2	4	3	3	2	2	4	4	2	4	4	4	4	4	2	4	2	1	2	5
W3-463	1	3	1	3	1	2	2	4	2	3	5	6	5	5	5	6	5	4	5	5	4	4	1	3	3	1	3	3	2	1	1	1	1	3	2	2	3	1	2	2	2	2	2	2	4	4	3	4	2
W3-464	2	1	2	4	1	3	1	5	2	2	4	6	3	6	6	3	2	1	2	3	4	2	3	3	2	3	2	3	3	1	3	2	2	2	3	2	1	3	2	1	2	2	2	2	1	6	5	6	2
W3-465	2	3	2	3	2	1	1	5	2	4	2	4	5	2	3	2	4	3	5	5	2	2	4	3	2	2	3	3	1	1	1	1	1	3	2	2	2	2	3	1	3	2	2	2	2	4	3	6	2
W3-466	2	1	1	2	1	1	4	1	7	7	5	2	3	5	4	3	2	4	6	3	3	3	4	3	3	3	2	1	2	1	1	2	2	4	1	1	2	2	4	2	1	2	1	2	2	6	5	6	1
W3-467	2	2	3	2	1	1	2	5	3	6	6	5	6	6	4	6	4	6	5	5	1	3	3	2	2	2	3	2	3	3	4	1	3	2	2	4	4	2	2	3	4	3	3	1	2	6	4	6	2
W3-468	1	1	1	1	1	1	1	7	6	1	5	6	6	5	6	5	5	6	4	6	3	4	2	4	4	2	3	4	3	3	3	4	2	4	3	2	2	1	3	2	3	4	4	3	4	5	4	5	3
W3-469	2	3	3	1	2	3	4	2	7	7	4	4	5	2	4	5	4	2	2	3	2	3	3	3	1	3	3	2	1	1	1	1	2	4	2	1	1	2	2	3	1	1	1	3	1	2	5	4	4
W3-47	1	3	2	1	2	1	1	3	6	6	6	4	5	6	6	6	6	4	6	5	3	4	3	2	2	2	2	3	2	1	2	3	1	2	3	2	2	1	3	2	1	1	1	1	2	5	4	5	2
W3-470	1	2	1	1	1	1	4	2	7	7	4	4	3	1	3	1	4	1	2	4	3	2	3	2	3	3	3	2	2	4	3	4	4	4	2	2	5	3	4	3	4	3	2	2	4	2	1	2	3
W3-471	1	3	1	4	1	1	2	4	2	3	4	2	2	2	4	2	2	1	5	4	1	2	3	1	1	3	2	1	3	5	5	3	3	4	3	5	4	3	4	5	5	5	4	5	4	4	3	4	5
W3-472	2	3	1	2	2	1	1	5	2	3	6	5	6	5	5	5	6	6	6	4	4	3	2	4	4	2	4	3	2	1	2	1	1	1	2	1	1	1	1	1	2	1	1	1	2	5	2	4	3
W3-473	1	1	3	1	1	1	4	4	4	2	4	1	1	4	1	1	4	1	2	1	2	2	2	3	2	2	2	3	2	4	2	4	2	4	2	4	5	4	4	3	4	5	2	5	2	3	1	2	5
W3-474	1	3	3	3	1	1	2	6	3	4	6	5	6	4	5	4	5	5	6	6	3	4	1	4	4	1	4	4	1	1	3	2	3	2	2	1	2	1	2	1	2	2	3	3	3	5	5	6	2
W3-475	1	1	1	2	2	1	1	5	2	4	4	5	6	6	5	6	6	5	6	5	4	3	1	4	4	1	3	4	4	3	2	3	4	1	1	4	5	1	2	4	2	4	4	2	5	6	5	6	1
W3-476	2	2	1	4	2	1	1	3	6	6	5	6	6	5	6	6	6	6	5	6	3	2	3	2	3	3	3	3	2	1	1	2	2	2	1	3	1	3	2	1	2	2	3	2	3	5	4	6	1
W3-477	1	2	2	3	2	1	4	1	7	7	4	2	1	4	4	1	1	4	2	1	1	2	3	1	1	3	1	1	4	5	5	5	4	4	3	5	4	4	5	4	5	5	4	5	5	5	4	6	4
W3-478	1	3	1	3	2	1	4	3	7	7	5	5	5	4	6	5	5	5	6	5	4	4	2	3	3	2	4	3	2	2	4	2	2	5	2	4	1	3	3	2	2	2	5	5	2	6	5	6	2
W3-479	1	3	3	4	1	1	3	1	6	6	5	6	6	6	5	4	4	6	5	5	4	4	2	4	3	1	4	4	4	3	3	4	4	3	2	2	2	3	5	4	2	2	4	1	2	5	2	1	4
W3-48	2	3	1	3	1	1	1	4	4	2	5	3	4	1	4	4	4	4	4	1	4	3	2	3	3	1	3	4	2	2	4	1	1	2	5	3	2	2	1	2	3	3	4	4	5	4	5	6	4
[truncated: 77 more rows]
[truncated: 10 more columns]
